# Supplementary material for: Tetrapods on the EDGE: Overcoming data limitations to identify phylogenetic conservation priorities
Source: PLoS One. 2018 Apr 11;13(4):e0194680. doi: 10.1371/journal.pone.0194680 (PMC5894989; doi:10.1371/journal.pone.0194680)
Supplement: S1 Dataset — The ED and EDGE scores for all amphibians, birds, mammals and reptiles, and the robust priority species from each group. (XLSX) [file pone.0194680.s002.xlsx]

## Sheet: Key
ED and EDGE scores for all tetrapods
Tab	Information
All Clade ED scores	All ED scores for each group as of 01/02/2016
All Clade EDGE scores	All EDGE scores for all species with non-DD Red List assessments for each group
EDGE Clade	EDGE tabs contain the species for each group with above median ED and threatened Red List category (VU, EN, CR), following original EDGE paper (Isaac et al. 2007 - ref 12 in main text). Bold species in EDGE tabs are robust species
References are provided for ED scores assigned to two mammals species in the mammal ED and EDGE tabs

## Sheet: All Amphibian ED scores
Family	Genus	Species	ED
Ranidae	Abavorana	Abavorana luctuosa	30.2303
Hyperoliidae	Acanthixalus	Acanthixalus sonjae	19.6451
Hyperoliidae	Acanthixalus	Acanthixalus spinosus	19.6732
Hylidae	Acris	Acris blanchardi	13.9635
Hylidae	Acris	Acris crepitans	13.9599
Hylidae	Acris	Acris gryllus	15.5948
Microhylidae	Adelastes	Adelastes hylonomos	22.2099
Eleutherodactylidae	Adelophryne	Adelophryne adiastola	31.5962
Eleutherodactylidae	Adelophryne	Adelophryne baturitensis	28.0859
Eleutherodactylidae	Adelophryne	Adelophryne glandulata	30.1279
Eleutherodactylidae	Adelophryne	Adelophryne gutturosa	27.2867
Eleutherodactylidae	Adelophryne	Adelophryne maranguapensis	28.4926
Eleutherodactylidae	Adelophryne	Adelophryne meridionalis	30.1279
Eleutherodactylidae	Adelophryne	Adelophryne mucronatus	30.1279
Eleutherodactylidae	Adelophryne	Adelophryne pachydactyla	32.9742
Eleutherodactylidae	Adelophryne	Adelophryne patamona	27.0636
Limnodynastidae	Adelotus	Adelotus brevis	29.4594
Dendrobatidae	Adelphobates	Adelphobates castaneoticus	15.2797
Dendrobatidae	Adelphobates	Adelphobates galactonotus	15.2557
Dendrobatidae	Adelphobates	Adelphobates quinquevittatus	16.1914
Leptodactylidae	Adenomera	Adenomera ajurauna	19.6372
Leptodactylidae	Adenomera	Adenomera andreae	19.7052
Leptodactylidae	Adenomera	Adenomera araucaria	19.6372
Leptodactylidae	Adenomera	Adenomera bokermanni	19.6372
Leptodactylidae	Adenomera	Adenomera coca	19.6372
Leptodactylidae	Adenomera	Adenomera cotuba	19.6372
Leptodactylidae	Adenomera	Adenomera diptyx	19.6372
Leptodactylidae	Adenomera	Adenomera engelsi	19.6372
Leptodactylidae	Adenomera	Adenomera heyeri	18.8614
Leptodactylidae	Adenomera	Adenomera hylaedactyla	18.4966
Leptodactylidae	Adenomera	Adenomera juikitam	19.6372
Leptodactylidae	Adenomera	Adenomera lutzi	19.3562
Leptodactylidae	Adenomera	Adenomera marmorata	19.6372
Leptodactylidae	Adenomera	Adenomera martinezi	19.6372
Leptodactylidae	Adenomera	Adenomera nana	19.6372
Leptodactylidae	Adenomera	Adenomera saci	19.6372
Leptodactylidae	Adenomera	Adenomera simonstuarti	19.6372
Leptodactylidae	Adenomera	Adenomera thomei	19.6372
Bufonidae	Adenomus	Adenomus kandianus	17.4041
Bufonidae	Adenomus	Adenomus kelaartii	17.4041
Hynobiidae	Afghanodon	Afghanodon mustersi	16.712
Hyperoliidae	Afrixalus	Afrixalus aureus	16.2057
Hyperoliidae	Afrixalus	Afrixalus brachycnemis	16.2057
Hyperoliidae	Afrixalus	Afrixalus clarkei	16.2057
Hyperoliidae	Afrixalus	Afrixalus crotalus	16.2057
Hyperoliidae	Afrixalus	Afrixalus delicatus	13.5607
Hyperoliidae	Afrixalus	Afrixalus dorsalis	13.3336
Hyperoliidae	Afrixalus	Afrixalus dorsimaculatus	16.2057
Hyperoliidae	Afrixalus	Afrixalus enseticola	16.2057
Hyperoliidae	Afrixalus	Afrixalus equatorialis	16.2057
Hyperoliidae	Afrixalus	Afrixalus fornasini	19.3306
Hyperoliidae	Afrixalus	Afrixalus fulvovittatus	16.2057
Hyperoliidae	Afrixalus	Afrixalus knysnae	17.64
Hyperoliidae	Afrixalus	Afrixalus lacteus	16.2057
Hyperoliidae	Afrixalus	Afrixalus laevis	19.5622
Hyperoliidae	Afrixalus	Afrixalus leucostictus	16.2057
Hyperoliidae	Afrixalus	Afrixalus lindholmi	16.2057
Hyperoliidae	Afrixalus	Afrixalus morerei	16.2057
Hyperoliidae	Afrixalus	Afrixalus nigeriensis	16.2057
Hyperoliidae	Afrixalus	Afrixalus orophilus	16.2057
Hyperoliidae	Afrixalus	Afrixalus osorioi	16.2057
Hyperoliidae	Afrixalus	Afrixalus paradorsalis	13.4648
Hyperoliidae	Afrixalus	Afrixalus quadrivittatus	16.2057
Hyperoliidae	Afrixalus	Afrixalus quadrivittatus	16.2057
Hyperoliidae	Afrixalus	Afrixalus schneideri	16.2057
Hyperoliidae	Afrixalus	Afrixalus spinifrons	16.2057
Hyperoliidae	Afrixalus	Afrixalus stuhlmanni	13.4357
Hyperoliidae	Afrixalus	Afrixalus sylvaticus	16.2057
Hyperoliidae	Afrixalus	Afrixalus uluguruensis	16.2057
Hyperoliidae	Afrixalus	Afrixalus upembae	16.2057
Hyperoliidae	Afrixalus	Afrixalus vibekensis	16.2057
Hyperoliidae	Afrixalus	Afrixalus vittiger	16.2057
Hyperoliidae	Afrixalus	Afrixalus weidholzi	16.2057
Hyperoliidae	Afrixalus	Afrixalus wittei	16.2057
Hylidae	Agalychnis	Agalychnis annae	12.6153
Hylidae	Agalychnis	Agalychnis aspera	18.0635
Hylidae	Agalychnis	Agalychnis buckleyi	17.2638
Hylidae	Agalychnis	Agalychnis callidryas	13.6741
Hylidae	Agalychnis	Agalychnis dacnicolor	16.917
Hylidae	Agalychnis	Agalychnis danieli	17.2638
Hylidae	Agalychnis	Agalychnis granulosa	18.2101
Hylidae	Agalychnis	Agalychnis hulli	21.8832
Hylidae	Agalychnis	Agalychnis lemur	20.885
Hylidae	Agalychnis	Agalychnis medinae	17.2638
Hylidae	Agalychnis	Agalychnis moreletii	12.6648
Hylidae	Agalychnis	Agalychnis psilopygion	17.2638
Hylidae	Agalychnis	Agalychnis saltator	15.165
Hylidae	Agalychnis	Agalychnis spurrelli	14.5877
Hylidae	Agalychnis	Agalychnis terranova	17.2638
Mantellidae	Aglyptodactylus	Aglyptodactylus australis	36.5996
Mantellidae	Aglyptodactylus	Aglyptodactylus chorus	36.5996
Mantellidae	Aglyptodactylus	Aglyptodactylus inguinalis	36.5996
Mantellidae	Aglyptodactylus	Aglyptodactylus laticeps	38.0259
Mantellidae	Aglyptodactylus	Aglyptodactylus madagascariensis	33.6991
Mantellidae	Aglyptodactylus	Aglyptodactylus securifer	34.7509
Ceratobatrachidae	Alcalus	Alcalus baluensis	47.6322
Ceratobatrachidae	Alcalus	Alcalus mariae	47.6322
Ceratobatrachidae	Alcalus	Alcalus rajae	47.6322
Ceratobatrachidae	Alcalus	Alcalus sariba	47.6322
Hyperoliidae	Alexteroon	Alexteroon hypsiphonus	23.4143
Hyperoliidae	Alexteroon	Alexteroon jynx	23.4143
Hyperoliidae	Alexteroon	Alexteroon obstetricans	23.4143
Aromobatidae	Allobates	Allobates alessandroi	17.4589
Aromobatidae	Allobates	Allobates algorei	17.4589
Aromobatidae	Allobates	Allobates amissibilis	17.4589
Aromobatidae	Allobates	Allobates bromelicola	17.4589
Aromobatidae	Allobates	Allobates brunneus	18.7927
Aromobatidae	Allobates	Allobates caeruleodactylus	16.4997
Aromobatidae	Allobates	Allobates caribe	17.4589
Aromobatidae	Allobates	Allobates cepedai	17.4589
Aromobatidae	Allobates	Allobates chalcopis	17.4589
Aromobatidae	Allobates	Allobates conspicuus	13.8313
Aromobatidae	Allobates	Allobates crombiei	17.4589
Aromobatidae	Allobates	Allobates femoralis	13.3999
Aromobatidae	Allobates	Allobates flaviventris	17.4589
Aromobatidae	Allobates	Allobates fratisenescus	17.4589
Aromobatidae	Allobates	Allobates fuscellus	17.4589
Aromobatidae	Allobates	Allobates gasconi	14.9964
Aromobatidae	Allobates	Allobates goianus	17.4589
Aromobatidae	Allobates	Allobates granti	15.0912
Aromobatidae	Allobates	Allobates grillisimilis	17.4589
Aromobatidae	Allobates	Allobates hodli	17.4589
Aromobatidae	Allobates	Allobates humilis	17.4589
Aromobatidae	Allobates	Allobates ignotus	17.4589
Aromobatidae	Allobates	Allobates insperatus	13.7433
Aromobatidae	Allobates	Allobates juanii	17.5754
Aromobatidae	Allobates	Allobates kingsburyi	18.0649
Aromobatidae	Allobates	Allobates magnussoni	17.4589
Aromobatidae	Allobates	Allobates mandelorum	17.4589
Aromobatidae	Allobates	Allobates marchesianus	17.4589
Aromobatidae	Allobates	Allobates masniger	17.4589
Aromobatidae	Allobates	Allobates mcdiarmidi	17.4589
Aromobatidae	Allobates	Allobates melanolaemus	17.4589
Aromobatidae	Allobates	Allobates myersi	17.4589
Aromobatidae	Allobates	Allobates nidicola	18.6751
Aromobatidae	Allobates	Allobates niputidea	17.4589
Aromobatidae	Allobates	Allobates olfersioides	17.4589
Aromobatidae	Allobates	Allobates ornatus	17.4589
Aromobatidae	Allobates	Allobates paleovarzensis	17.4589
Aromobatidae	Allobates	Allobates picachos	17.4589
Aromobatidae	Allobates	Allobates pittieri	17.4589
Aromobatidae	Allobates	Allobates ranoides	17.4589
Aromobatidae	Allobates	Allobates sanmartini	17.4589
Aromobatidae	Allobates	Allobates subfolionidificans	17.4589
Aromobatidae	Allobates	Allobates sumtuosus	17.4589
Aromobatidae	Allobates	Allobates talamancae	21.4263
Aromobatidae	Allobates	Allobates tapajos	17.4589
Aromobatidae	Allobates	Allobates trilineatus	14.9141
Aromobatidae	Allobates	Allobates undulatus	23.4342
Aromobatidae	Allobates	Allobates vanzolinius	17.4589
Aromobatidae	Allobates	Allobates wayuu	17.4589
Aromobatidae	Allobates	Allobates zaparo	13.4713
Dicroglossidae	Allopaa	Allopaa barmoachensis	20.1127
Dicroglossidae	Allopaa	Allopaa hazarensis	20.1127
Allophrynidae	Allophryne	Allophryne relicta	33.7588
Allophrynidae	Allophryne	Allophryne resplendens	33.7588
Allophrynidae	Allophryne	Allophryne ruthveni	33.7588
Alsodidae	Alsodes	Alsodes australis	5.12346
Alsodidae	Alsodes	Alsodes barrioi	6.5343
Alsodidae	Alsodes	Alsodes cantillanensis	6.67687
Alsodidae	Alsodes	Alsodes coppingeri	5.13133
Alsodidae	Alsodes	Alsodes gargola	5.92245
Alsodidae	Alsodes	Alsodes hugoi	6.20656
Alsodidae	Alsodes	Alsodes igneus	5.72921
Alsodidae	Alsodes	Alsodes kaweshkari	5.71687
Alsodidae	Alsodes	Alsodes montanus	6.67687
Alsodidae	Alsodes	Alsodes monticola	5.94319
Alsodidae	Alsodes	Alsodes neuquensis	6.67687
Alsodidae	Alsodes	Alsodes nodosus	10.3742
Alsodidae	Alsodes	Alsodes norae	6.31559
Alsodidae	Alsodes	Alsodes pehuenche	6.25588
Alsodidae	Alsodes	Alsodes tumultuosus	6.18676
Alsodidae	Alsodes	Alsodes valdiviensis	5.45049
Alsodidae	Alsodes	Alsodes vanzolinii	10.2562
Alsodidae	Alsodes	Alsodes verrucosus	5.20207
Alsodidae	Alsodes	Alsodes vittatus	6.67687
Bufonidae	Altiphrynoides	Altiphrynoides malcolmi	11.341
Bufonidae	Altiphrynoides	Altiphrynoides osgoodi	11.341
Alytidae	Alytes	Alytes cisternasii	51.0216
Alytidae	Alytes	Alytes dickhilleni	36.7654
Alytidae	Alytes	Alytes maurus	38.008
Alytidae	Alytes	Alytes muletensis	36.8662
Alytidae	Alytes	Alytes obstetricans	39.0923
Bufonidae	Amazophrynella	Amazophrynella amazonicola	28.6139
Bufonidae	Amazophrynella	Amazophrynella bokermanni	28.6139
Bufonidae	Amazophrynella	Amazophrynella manaos	28.6139
Bufonidae	Amazophrynella	Amazophrynella matses	28.6139
Bufonidae	Amazophrynella	Amazophrynella minuta	28.6139
Bufonidae	Amazophrynella	Amazophrynella vote	28.6139
Ambystomatidae	Ambystoma	Ambystoma altamirani	17.5218
Ambystomatidae	Ambystoma	Ambystoma amblycephalum	17.5218
Ambystomatidae	Ambystoma	Ambystoma andersoni	11.7261
Ambystomatidae	Ambystoma	Ambystoma annulatum	17.5218
Ambystomatidae	Ambystoma	Ambystoma barbouri	14.3678
Ambystomatidae	Ambystoma	Ambystoma bishopi	17.5218
Ambystomatidae	Ambystoma	Ambystoma bombypellum	17.5218
Ambystomatidae	Ambystoma	Ambystoma californiense	14.3563
Ambystomatidae	Ambystoma	Ambystoma cingulatum	19.2198
Ambystomatidae	Ambystoma	Ambystoma dumerilii	11.7729
Ambystomatidae	Ambystoma	Ambystoma flavipiperatum	17.5218
Ambystomatidae	Ambystoma	Ambystoma gracile	22.7505
Ambystomatidae	Ambystoma	Ambystoma granulosum	17.5218
Ambystomatidae	Ambystoma	Ambystoma jeffersonianum	16.5391
Ambystomatidae	Ambystoma	Ambystoma laterale	16.444
Ambystomatidae	Ambystoma	Ambystoma leorae	17.5218
Ambystomatidae	Ambystoma	Ambystoma lermaense	17.5218
Ambystomatidae	Ambystoma	Ambystoma mabeei	16.2977
Ambystomatidae	Ambystoma	Ambystoma macrodactylum	17.0725
Ambystomatidae	Ambystoma	Ambystoma maculatum	17.1306
Ambystomatidae	Ambystoma	Ambystoma mavortium	17.5218
Ambystomatidae	Ambystoma	Ambystoma mexicanum	12.0605
Ambystomatidae	Ambystoma	Ambystoma opacum	20.5603
Ambystomatidae	Ambystoma	Ambystoma ordinarium	12.3913
Ambystomatidae	Ambystoma	Ambystoma rivulare	17.5218
Ambystomatidae	Ambystoma	Ambystoma rosaceum	17.5218
Ambystomatidae	Ambystoma	Ambystoma silvense	17.5218
Ambystomatidae	Ambystoma	Ambystoma subsalsum	17.5218
Ambystomatidae	Ambystoma	Ambystoma talpoideum	30.2508
Ambystomatidae	Ambystoma	Ambystoma taylori	17.5218
Ambystomatidae	Ambystoma	Ambystoma texanum	14.4398
Ambystomatidae	Ambystoma	Ambystoma tigrinum	12.9387
Ambystomatidae	Ambystoma	Ambystoma velasci	17.5218
Dendrobatidae	Ameerega	Ameerega altamazonica	6.4582
Dendrobatidae	Ameerega	Ameerega andina	8.01114
Dendrobatidae	Ameerega	Ameerega bassleri	8.58096
Dendrobatidae	Ameerega	Ameerega berohoka	8.01114
Dendrobatidae	Ameerega	Ameerega bilinguis	8.53185
Dendrobatidae	Ameerega	Ameerega boehmei	8.01114
Dendrobatidae	Ameerega	Ameerega boliviana	8.01114
Dendrobatidae	Ameerega	Ameerega braccata	7.42579
Dendrobatidae	Ameerega	Ameerega cainarachi	5.64031
Dendrobatidae	Ameerega	Ameerega erythromos	8.01114
Dendrobatidae	Ameerega	Ameerega flavopicta	7.39015
Dendrobatidae	Ameerega	Ameerega hahneli	7.64643
Dendrobatidae	Ameerega	Ameerega ignipedis	8.01114
Dendrobatidae	Ameerega	Ameerega ingeri	8.01114
Dendrobatidae	Ameerega	Ameerega labialis	8.01114
Dendrobatidae	Ameerega	Ameerega macero	7.6521
Dendrobatidae	Ameerega	Ameerega maculata	8.01114
Dendrobatidae	Ameerega	Ameerega parvula	8.48563
Dendrobatidae	Ameerega	Ameerega pepperi	8.01114
Dendrobatidae	Ameerega	Ameerega peruviridis	8.01114
Dendrobatidae	Ameerega	Ameerega petersi	5.66059
Dendrobatidae	Ameerega	Ameerega picta	7.6035
Dendrobatidae	Ameerega	Ameerega planipaleae	8.01114
Dendrobatidae	Ameerega	Ameerega pongoensis	8.53111
Dendrobatidae	Ameerega	Ameerega pulchripecta	8.26916
Dendrobatidae	Ameerega	Ameerega rubriventris	6.42971
Dendrobatidae	Ameerega	Ameerega silverstonei	10.482
Dendrobatidae	Ameerega	Ameerega simulans	7.9244
Dendrobatidae	Ameerega	Ameerega smaragdina	6.02645
Dendrobatidae	Ameerega	Ameerega trivittata	8.26193
Dendrobatidae	Ameerega	Ameerega yoshina	8.01114
Dendrobatidae	Ameerega	Ameerega yungicola	8.01114
Pyxicephalidae	Amietia	Amietia amieti	14.8037
Pyxicephalidae	Amietia	Amietia angolensis	14.0864
Pyxicephalidae	Amietia	Amietia desaegeri	14.8037
Pyxicephalidae	Amietia	Amietia fuscigula	14.8118
Pyxicephalidae	Amietia	Amietia hymenopus	14.8037
Pyxicephalidae	Amietia	Amietia inyangae	14.8037
Pyxicephalidae	Amietia	Amietia johnstoni	14.8037
Pyxicephalidae	Amietia	Amietia lubrica	14.8037
Pyxicephalidae	Amietia	Amietia poyntoni	14.8037
Pyxicephalidae	Amietia	Amietia quecketti	13.1454
Pyxicephalidae	Amietia	Amietia ruwenzorica	14.3208
Pyxicephalidae	Amietia	Amietia tenuoplicata	14.8037
Pyxicephalidae	Amietia	Amietia vandijki	15.0291
Pyxicephalidae	Amietia	Amietia vertebralis	14.1771
Pyxicephalidae	Amietia	Amietia viridireticulata	14.8037
Pyxicephalidae	Amietia	Amietia wittei	14.8037
Ranidae	Amnirana	Amnirana albolabris	20.7872
Ranidae	Amnirana	Amnirana amnicola	22.6048
Ranidae	Amnirana	Amnirana asperrima	22.6048
Ranidae	Amnirana	Amnirana darlingi	22.6048
Ranidae	Amnirana	Amnirana fonensis	22.6048
Ranidae	Amnirana	Amnirana galamensis	25.3517
Ranidae	Amnirana	Amnirana lemairei	22.6048
Ranidae	Amnirana	Amnirana lepus	21.2505
Ranidae	Amnirana	Amnirana longipes	22.6048
Ranidae	Amnirana	Amnirana nicobariensis	19.8643
Ranidae	Amnirana	Amnirana occidentalis	22.6048
Ranidae	Amnirana	Amnirana parkeriana	22.6048
Ranidae	Amolops	Amolops afghanus	16.9208
Ranidae	Amolops	Amolops akhaorum	16.9208
Ranidae	Amolops	Amolops aniqiaoensis	16.9208
Ranidae	Amolops	Amolops archotaphus	9.61496
Ranidae	Amolops	Amolops assamensis	16.9208
Ranidae	Amolops	Amolops bellulus	15.8553
Ranidae	Amolops	Amolops caelumnoctis	16.9208
Ranidae	Amolops	Amolops chakrataensis	16.9208
Ranidae	Amolops	Amolops chayuensis	16.9208
Ranidae	Amolops	Amolops chunganensis	13.5313
Ranidae	Amolops	Amolops compotrix	9.19998
Ranidae	Amolops	Amolops cremnobatus	26.6343
Ranidae	Amolops	Amolops cucae	9.19791
Ranidae	Amolops	Amolops daiyunensis	20.3235
Ranidae	Amolops	Amolops daorum	9.61293
Ranidae	Amolops	Amolops formosus	16.9208
Ranidae	Amolops	Amolops gerbillus	16.9208
Ranidae	Amolops	Amolops granulosus	11.8434
Ranidae	Amolops	Amolops hainanensis	21.3329
Ranidae	Amolops	Amolops himalayanus	16.9208
Ranidae	Amolops	Amolops hongkongensis	20.4136
Ranidae	Amolops	Amolops indoburmanensis	16.9208
Ranidae	Amolops	Amolops iriodes	10.6434
Ranidae	Amolops	Amolops jaunsari	16.9208
Ranidae	Amolops	Amolops jinjiangensis	10.4631
Ranidae	Amolops	Amolops kangtingensis	9.28917
Ranidae	Amolops	Amolops kaulbacki	16.9208
Ranidae	Amolops	Amolops kohimaensis	16.9208
Ranidae	Amolops	Amolops larutensis	26.797
Ranidae	Amolops	Amolops liangshanensis	9.28651
Ranidae	Amolops	Amolops lifanensis	11.8699
Ranidae	Amolops	Amolops loloensis	9.79753
Ranidae	Amolops	Amolops longimanus	16.9208
Ranidae	Amolops	Amolops mantzorum	12.6443
Ranidae	Amolops	Amolops marmoratus	23.3702
Ranidae	Amolops	Amolops medogensis	16.9208
Ranidae	Amolops	Amolops mengyangensis	16.9208
Ranidae	Amolops	Amolops minutus	16.9208
Ranidae	Amolops	Amolops monticola	16.9208
Ranidae	Amolops	Amolops nidorbellus	16.9208
Ranidae	Amolops	Amolops panhai	23.5061
Ranidae	Amolops	Amolops ricketti	20.0917
Ranidae	Amolops	Amolops spinapectoralis	28.8845
Ranidae	Amolops	Amolops splendissimus	16.9208
Ranidae	Amolops	Amolops torrentis	21.4294
Ranidae	Amolops	Amolops tuberodepressus	10.4771
Ranidae	Amolops	Amolops viridimaculatus	15.8471
Ranidae	Amolops	Amolops vitreus	9.7464
Ranidae	Amolops	Amolops wuyiensis	20.1832
Amphiumidae	Amphiuma	Amphiuma means	47.6596
Amphiumidae	Amphiuma	Amphiuma pholeter	47.6596
Amphiumidae	Amphiuma	Amphiuma tridactylum	50.6667
Bufonidae	Anaxyrus	Anaxyrus americanus	5.56571
Bufonidae	Anaxyrus	Anaxyrus baxteri	5.71225
Bufonidae	Anaxyrus	Anaxyrus boreas	7.77035
Bufonidae	Anaxyrus	Anaxyrus californicus	7.52938
Bufonidae	Anaxyrus	Anaxyrus canorus	8.03034
Bufonidae	Anaxyrus	Anaxyrus cognatus	10.9144
Bufonidae	Anaxyrus	Anaxyrus compactilis	8.4239
Bufonidae	Anaxyrus	Anaxyrus debilis	9.20961
Bufonidae	Anaxyrus	Anaxyrus exsul	8.03544
Bufonidae	Anaxyrus	Anaxyrus fowleri	6.44019
Bufonidae	Anaxyrus	Anaxyrus hemiophrys	5.66484
Bufonidae	Anaxyrus	Anaxyrus houstonensis	5.59564
Bufonidae	Anaxyrus	Anaxyrus kelloggi	8.4239
Bufonidae	Anaxyrus	Anaxyrus mexicanus	8.4239
Bufonidae	Anaxyrus	Anaxyrus microscaphus	7.54644
Bufonidae	Anaxyrus	Anaxyrus nelsoni	7.77119
Bufonidae	Anaxyrus	Anaxyrus punctatus	14.5393
Bufonidae	Anaxyrus	Anaxyrus quercicus	11.0575
Bufonidae	Anaxyrus	Anaxyrus retiformis	9.16684
Bufonidae	Anaxyrus	Anaxyrus speciosus	10.9688
Bufonidae	Anaxyrus	Anaxyrus terrestris	6.6734
Bufonidae	Anaxyrus	Anaxyrus woodhousii	5.88809
Dendrobatidae	Andinobates	Andinobates abditus	10.6405
Dendrobatidae	Andinobates	Andinobates altobueyensis	10.6405
Dendrobatidae	Andinobates	Andinobates bombetes	9.28446
Dendrobatidae	Andinobates	Andinobates cassidyhornae	10.6405
Dendrobatidae	Andinobates	Andinobates claudiae	10.2111
Dendrobatidae	Andinobates	Andinobates daleswansoni	10.6405
Dendrobatidae	Andinobates	Andinobates dorisswansonae	10.6405
Dendrobatidae	Andinobates	Andinobates fulguritus	12.1754
Dendrobatidae	Andinobates	Andinobates geminisae	10.6405
Dendrobatidae	Andinobates	Andinobates minutus	10.4213
Dendrobatidae	Andinobates	Andinobates opisthomelas	10.6405
Dendrobatidae	Andinobates	Andinobates tolimensis	10.6405
Dendrobatidae	Andinobates	Andinobates viridis	10.6405
Dendrobatidae	Andinobates	Andinobates virolinensis	9.42091
Cryptobranchidae	Andrias	Andrias davidianus	61.1825
Cryptobranchidae	Andrias	Andrias japonicus	59.9519
Plethodontidae	Aneides	Aneides aeneus	32.7213
Plethodontidae	Aneides	Aneides ferreus	20.455
Plethodontidae	Aneides	Aneides flavipunctatus	23.4849
Plethodontidae	Aneides	Aneides hardii	28.5346
Plethodontidae	Aneides	Aneides iecanus	26.1897
Plethodontidae	Aneides	Aneides lugubris	25.0523
Plethodontidae	Aneides	Aneides niger	26.1897
Plethodontidae	Aneides	Aneides vagrans	20.3741
Pyxicephalidae	Anhydrophryne	Anhydrophryne hewitti	42.5707
Pyxicephalidae	Anhydrophryne	Anhydrophryne ngongoniensis	42.5707
Pyxicephalidae	Anhydrophryne	Anhydrophryne rattrayi	42.5707
Microhylidae	Anodonthyla	Anodonthyla boulengerii	23.0281
Microhylidae	Anodonthyla	Anodonthyla emilei	24.4503
Microhylidae	Anodonthyla	Anodonthyla hutchisoni	22.6359
Microhylidae	Anodonthyla	Anodonthyla jeanbai	24.4503
Microhylidae	Anodonthyla	Anodonthyla montana	28.0037
Microhylidae	Anodonthyla	Anodonthyla moramora	19.8906
Microhylidae	Anodonthyla	Anodonthyla nigrigularis	19.6802
Microhylidae	Anodonthyla	Anodonthyla pollicaris	24.4503
Microhylidae	Anodonthyla	Anodonthyla rouxae	27.5154
Microhylidae	Anodonthyla	Anodonthyla theoi	24.4503
Microhylidae	Anodonthyla	Anodonthyla vallani	24.4503
Aromobatidae	Anomaloglossus	Anomaloglossus apiau	12.22
Aromobatidae	Anomaloglossus	Anomaloglossus astralogaster	12.22
Aromobatidae	Anomaloglossus	Anomaloglossus atopoglossus	12.22
Aromobatidae	Anomaloglossus	Anomaloglossus ayarzaguenai	12.22
Aromobatidae	Anomaloglossus	Anomaloglossus baeobatrachus	15.0652
Aromobatidae	Anomaloglossus	Anomaloglossus beebei	8.27316
Aromobatidae	Anomaloglossus	Anomaloglossus breweri	12.22
Aromobatidae	Anomaloglossus	Anomaloglossus confusus	12.22
Aromobatidae	Anomaloglossus	Anomaloglossus degranvillei	9.25018
Aromobatidae	Anomaloglossus	Anomaloglossus guanayensis	12.22
Aromobatidae	Anomaloglossus	Anomaloglossus isthminus	12.22
Aromobatidae	Anomaloglossus	Anomaloglossus kaiei	9.16358
Aromobatidae	Anomaloglossus	Anomaloglossus lacrimosus	12.22
Aromobatidae	Anomaloglossus	Anomaloglossus leopardus	12.22
Aromobatidae	Anomaloglossus	Anomaloglossus megacephalus	12.22
Aromobatidae	Anomaloglossus	Anomaloglossus moffetti	12.22
Aromobatidae	Anomaloglossus	Anomaloglossus murisipanensis	12.22
Aromobatidae	Anomaloglossus	Anomaloglossus parimae	12.22
Aromobatidae	Anomaloglossus	Anomaloglossus parkerae	12.22
Aromobatidae	Anomaloglossus	Anomaloglossus praderioi	9.6264
Aromobatidae	Anomaloglossus	Anomaloglossus roraima	8.19352
Aromobatidae	Anomaloglossus	Anomaloglossus rufulus	12.22
Aromobatidae	Anomaloglossus	Anomaloglossus shrevei	12.22
Aromobatidae	Anomaloglossus	Anomaloglossus stepheni	15.2372
Aromobatidae	Anomaloglossus	Anomaloglossus surinamensis	12.22
Aromobatidae	Anomaloglossus	Anomaloglossus tamacuarensis	12.22
Aromobatidae	Anomaloglossus	Anomaloglossus tepequem	12.22
Aromobatidae	Anomaloglossus	Anomaloglossus tepuyensis	18.6217
Aromobatidae	Anomaloglossus	Anomaloglossus triunfo	12.22
Aromobatidae	Anomaloglossus	Anomaloglossus verbeeksnyderorum	12.22
Aromobatidae	Anomaloglossus	Anomaloglossus wothuja	12.22
Hylidae	Anotheca	Anotheca spinosa	15.9394
Bufonidae	Ansonia	Ansonia albomaculata	17.7522
Bufonidae	Ansonia	Ansonia echinata	15.9571
Bufonidae	Ansonia	Ansonia endauensis	14.1812
Bufonidae	Ansonia	Ansonia fuliginea	15.6792
Bufonidae	Ansonia	Ansonia glandulosa	15.9571
Bufonidae	Ansonia	Ansonia guibei	15.7237
Bufonidae	Ansonia	Ansonia hanitschi	16.2476
Bufonidae	Ansonia	Ansonia inthanon	13.5162
Bufonidae	Ansonia	Ansonia jeetsukumarani	15.9571
Bufonidae	Ansonia	Ansonia kraensis	13.4751
Bufonidae	Ansonia	Ansonia latidisca	15.9571
Bufonidae	Ansonia	Ansonia latiffi	15.9571
Bufonidae	Ansonia	Ansonia latirostra	15.2588
Bufonidae	Ansonia	Ansonia leptopus	14.1666
Bufonidae	Ansonia	Ansonia longidigita	14.1917
Bufonidae	Ansonia	Ansonia lumut	15.9571
Bufonidae	Ansonia	Ansonia malayana	18.1743
Bufonidae	Ansonia	Ansonia mcgregori	14.1588
Bufonidae	Ansonia	Ansonia minuta	17.8571
Bufonidae	Ansonia	Ansonia muelleri	14.1745
Bufonidae	Ansonia	Ansonia penangensis	16.6381
Bufonidae	Ansonia	Ansonia platysoma	16.7873
Bufonidae	Ansonia	Ansonia siamensis	14.1318
Bufonidae	Ansonia	Ansonia spinulifer	16.3186
Bufonidae	Ansonia	Ansonia thinthinae	15.9571
Bufonidae	Ansonia	Ansonia tiomanica	15.1948
Bufonidae	Ansonia	Ansonia torrentis	15.7088
Bufonidae	Ansonia	Ansonia vidua	15.9571
Hylidae	Aparasphenodon	Aparasphenodon arapapa	15.0856
Hylidae	Aparasphenodon	Aparasphenodon bokermanni	15.0856
Hylidae	Aparasphenodon	Aparasphenodon brunoi	15.0856
Hylidae	Aparasphenodon	Aparasphenodon pomba	15.0856
Hylidae	Aparasphenodon	Aparasphenodon venezolanus	15.0856
Microhylidae	Aphantophryne	Aphantophryne minuta	30.1564
Microhylidae	Aphantophryne	Aphantophryne pansa	30.1564
Microhylidae	Aphantophryne	Aphantophryne sabini	30.1564
Hylidae	Aplastodiscus	Aplastodiscus albofrenatus	17.5054
Hylidae	Aplastodiscus	Aplastodiscus albosignatus	12.9888
Hylidae	Aplastodiscus	Aplastodiscus arildae	13.4082
Hylidae	Aplastodiscus	Aplastodiscus callipygius	12.4514
Hylidae	Aplastodiscus	Aplastodiscus cavicola	11.3079
Hylidae	Aplastodiscus	Aplastodiscus cochranae	13.2251
Hylidae	Aplastodiscus	Aplastodiscus ehrhardti	14.1172
Hylidae	Aplastodiscus	Aplastodiscus eugenioi	16.2615
Hylidae	Aplastodiscus	Aplastodiscus flumineus	14.1172
Hylidae	Aplastodiscus	Aplastodiscus ibirapitanga	14.1172
Hylidae	Aplastodiscus	Aplastodiscus leucopygius	11.2402
Hylidae	Aplastodiscus	Aplastodiscus musicus	14.1172
Hylidae	Aplastodiscus	Aplastodiscus perviridis	13.3318
Hylidae	Aplastodiscus	Aplastodiscus sibilatus	14.1172
Hylidae	Aplastodiscus	Aplastodiscus weygoldti	13.3119
Plethodontidae	Aquiloeurycea	Aquiloeurycea cafetalera	17.4429
Plethodontidae	Aquiloeurycea	Aquiloeurycea cephalica	17.8124
Plethodontidae	Aquiloeurycea	Aquiloeurycea galeanae	16.7429
Plethodontidae	Aquiloeurycea	Aquiloeurycea praecellens	17.4429
Plethodontidae	Aquiloeurycea	Aquiloeurycea quetzalanensis	17.4429
Plethodontidae	Aquiloeurycea	Aquiloeurycea scandens	16.2308
Microhylidae	Arcovomer	Arcovomer passarellii	22.2099
Myobatrachidae	Arenophryne	Arenophryne rotunda	18.7719
Myobatrachidae	Arenophryne	Arenophryne xiphorhyncha	18.7719
Hylidae	Argenteohyla	Argenteohyla siemersi	15.2861
Hyperoliidae	Arlequinus	Arlequinus krebsi	16.3807
Aromobatidae	Aromobates	Aromobates alboguttatus	16.3018
Aromobatidae	Aromobates	Aromobates cannatellai	16.3018
Aromobatidae	Aromobates	Aromobates capurinensis	16.3018
Aromobatidae	Aromobates	Aromobates duranti	16.3018
Aromobatidae	Aromobates	Aromobates ericksonae	16.3018
Aromobatidae	Aromobates	Aromobates haydeeae	16.3018
Aromobatidae	Aromobates	Aromobates leopardalis	16.3018
Aromobatidae	Aromobates	Aromobates mayorgai	16.3018
Aromobatidae	Aromobates	Aromobates meridensis	16.3018
Aromobatidae	Aromobates	Aromobates molinarii	16.3018
Aromobatidae	Aromobates	Aromobates nocturnus	15.9396
Aromobatidae	Aromobates	Aromobates ornatissimus	16.3018
Aromobatidae	Aromobates	Aromobates orostoma	16.3018
Aromobatidae	Aromobates	Aromobates saltuensis	16.3018
Aromobatidae	Aromobates	Aromobates serranus	16.3018
Aromobatidae	Aromobates	Aromobates tokuko	16.3018
Aromobatidae	Aromobates	Aromobates walterarpi	16.3018
Aromobatidae	Aromobates	Aromobates zippeli	16.3018
Pyxicephalidae	Arthroleptella	Arthroleptella bicolor	13.5597
Pyxicephalidae	Arthroleptella	Arthroleptella drewesii	13.4758
Pyxicephalidae	Arthroleptella	Arthroleptella landdrosia	13.3987
Pyxicephalidae	Arthroleptella	Arthroleptella lightfooti	13.744
Pyxicephalidae	Arthroleptella	Arthroleptella rugosa	13.7813
Pyxicephalidae	Arthroleptella	Arthroleptella subvoce	13.4537
Pyxicephalidae	Arthroleptella	Arthroleptella villiersi	13.8227
Petropedetidae	Arthroleptides	Arthroleptides dutoiti	26.0193
Petropedetidae	Arthroleptides	Arthroleptides martiensseni	25.152
Petropedetidae	Arthroleptides	Arthroleptides yakusini	26.0193
Arthroleptidae	Arthroleptis	Arthroleptis adelphus	15.4215
Arthroleptidae	Arthroleptis	Arthroleptis adolfifriederici	17.643
Arthroleptidae	Arthroleptis	Arthroleptis affinis	19.3481
Arthroleptidae	Arthroleptis	Arthroleptis anotis	22.1256
Arthroleptidae	Arthroleptis	Arthroleptis aureoli	25.6863
Arthroleptidae	Arthroleptis	Arthroleptis bioko	22.1256
Arthroleptidae	Arthroleptis	Arthroleptis bivittatus	22.1256
Arthroleptidae	Arthroleptis	Arthroleptis brevipes	22.1256
Arthroleptidae	Arthroleptis	Arthroleptis carquejai	22.1256
Arthroleptidae	Arthroleptis	Arthroleptis crusculum	14.2742
Arthroleptidae	Arthroleptis	Arthroleptis fichika	22.1256
Arthroleptidae	Arthroleptis	Arthroleptis formosus	22.1256
Arthroleptidae	Arthroleptis	Arthroleptis francei	24.608
Arthroleptidae	Arthroleptis	Arthroleptis hematogaster	22.1256
Arthroleptidae	Arthroleptis	Arthroleptis kidogo	22.1256
Arthroleptidae	Arthroleptis	Arthroleptis krokosua	16.6094
Arthroleptidae	Arthroleptis	Arthroleptis kutogundua	22.1256
Arthroleptidae	Arthroleptis	Arthroleptis lameerei	22.1256
Arthroleptidae	Arthroleptis	Arthroleptis langeri	22.1256
Arthroleptidae	Arthroleptis	Arthroleptis loveridgei	22.1256
Arthroleptidae	Arthroleptis	Arthroleptis mossoensis	22.1256
Arthroleptidae	Arthroleptis	Arthroleptis nguruensis	22.1256
Arthroleptidae	Arthroleptis	Arthroleptis nikeae	19.2541
Arthroleptidae	Arthroleptis	Arthroleptis nimbaensis	14.2222
Arthroleptidae	Arthroleptis	Arthroleptis nlonakoensis	22.1256
Arthroleptidae	Arthroleptis	Arthroleptis palava	22.1256
Arthroleptidae	Arthroleptis	Arthroleptis perreti	22.1256
Arthroleptidae	Arthroleptis	Arthroleptis phrynoides	22.1256
Arthroleptidae	Arthroleptis	Arthroleptis poecilonotus	15.3551
Arthroleptidae	Arthroleptis	Arthroleptis pyrrhoscelis	22.1256
Arthroleptidae	Arthroleptis	Arthroleptis reichei	20.7818
Arthroleptidae	Arthroleptis	Arthroleptis schubotzi	24.31
Arthroleptidae	Arthroleptis	Arthroleptis spinalis	22.1256
Arthroleptidae	Arthroleptis	Arthroleptis stenodactylus	23.7192
Arthroleptidae	Arthroleptis	Arthroleptis stridens	22.1256
Arthroleptidae	Arthroleptis	Arthroleptis sylvaticus	25.5421
Arthroleptidae	Arthroleptis	Arthroleptis taeniatus	27.2708
Arthroleptidae	Arthroleptis	Arthroleptis tanneri	23.1478
Arthroleptidae	Arthroleptis	Arthroleptis troglodytes	22.1256
Arthroleptidae	Arthroleptis	Arthroleptis tuberosus	22.1256
Arthroleptidae	Arthroleptis	Arthroleptis variabilis	16.5357
Arthroleptidae	Arthroleptis	Arthroleptis vercammeni	22.1256
Arthroleptidae	Arthroleptis	Arthroleptis wahlbergii	24.7484
Arthroleptidae	Arthroleptis	Arthroleptis xenochirus	22.1256
Arthroleptidae	Arthroleptis	Arthroleptis xenodactyloides	24.4323
Arthroleptidae	Arthroleptis	Arthroleptis xenodactylus	25.8606
Arthroleptidae	Arthroleptis	Arthroleptis zimmeri	22.1256
Ascaphidae	Ascaphus	Ascaphus montanus	107.415
Ascaphidae	Ascaphus	Ascaphus truei	107.415
Myobatrachidae	Assa	Assa darlingtoni	23.5967
Microhylidae	Asterophrys	Asterophrys leucopus	21.6019
Microhylidae	Asterophrys	Asterophrys turpicola	21.6019
Arthroleptidae	Astylosternus	Astylosternus batesi	24.3725
Arthroleptidae	Astylosternus	Astylosternus diadematus	21.9533
Arthroleptidae	Astylosternus	Astylosternus fallax	23.5739
Arthroleptidae	Astylosternus	Astylosternus laticephalus	23.5739
Arthroleptidae	Astylosternus	Astylosternus laurenti	23.5739
Arthroleptidae	Astylosternus	Astylosternus montanus	23.5739
Arthroleptidae	Astylosternus	Astylosternus nganhanus	23.5739
Arthroleptidae	Astylosternus	Astylosternus occidentalis	23.5739
Arthroleptidae	Astylosternus	Astylosternus perreti	23.5739
Arthroleptidae	Astylosternus	Astylosternus ranoides	23.5739
Arthroleptidae	Astylosternus	Astylosternus rheophilus	23.5739
Arthroleptidae	Astylosternus	Astylosternus schioetzi	22.552
Batrachylidae	Atelognathus	Atelognathus ceii	12.2381
Batrachylidae	Atelognathus	Atelognathus nitoi	12.2381
Batrachylidae	Atelognathus	Atelognathus patagonicus	12.2381
Batrachylidae	Atelognathus	Atelognathus praebasalticus	12.2381
Batrachylidae	Atelognathus	Atelognathus reverberii	12.2381
Batrachylidae	Atelognathus	Atelognathus salai	11.7525
Batrachylidae	Atelognathus	Atelognathus solitarius	12.2381
Bufonidae	Atelopus	Atelopus andinus	7.90769
Bufonidae	Atelopus	Atelopus angelito	7.90769
Bufonidae	Atelopus	Atelopus ardila	7.90769
Bufonidae	Atelopus	Atelopus arsyecue	7.90769
Bufonidae	Atelopus	Atelopus arthuri	7.90769
Bufonidae	Atelopus	Atelopus balios	7.90769
Bufonidae	Atelopus	Atelopus barbotini	7.90769
Bufonidae	Atelopus	Atelopus bomolochos	5.58476
Bufonidae	Atelopus	Atelopus boulengeri	7.90769
Bufonidae	Atelopus	Atelopus carauta	7.90769
Bufonidae	Atelopus	Atelopus carbonerensis	7.90769
Bufonidae	Atelopus	Atelopus carrikeri	7.90769
Bufonidae	Atelopus	Atelopus certus	7.90769
Bufonidae	Atelopus	Atelopus chiriquiensis	6.62432
Bufonidae	Atelopus	Atelopus chirripoensis	7.90769
Bufonidae	Atelopus	Atelopus chocoensis	7.90769
Bufonidae	Atelopus	Atelopus chrysocorallus	7.90769
Bufonidae	Atelopus	Atelopus coynei	7.90769
Bufonidae	Atelopus	Atelopus cruciger	7.90769
Bufonidae	Atelopus	Atelopus dimorphus	7.90769
Bufonidae	Atelopus	Atelopus ebenoides	7.90769
Bufonidae	Atelopus	Atelopus elegans	7.90769
Bufonidae	Atelopus	Atelopus epikeisthos	7.90769
Bufonidae	Atelopus	Atelopus erythropus	7.90769
Bufonidae	Atelopus	Atelopus eusebianus	7.90769
Bufonidae	Atelopus	Atelopus eusebiodiazi	7.90769
Bufonidae	Atelopus	Atelopus exiguus	7.90769
Bufonidae	Atelopus	Atelopus famelicus	7.90769
Bufonidae	Atelopus	Atelopus farci	7.90769
Bufonidae	Atelopus	Atelopus flavescens	6.1423
Bufonidae	Atelopus	Atelopus franciscus	6.16227
Bufonidae	Atelopus	Atelopus galactogaster	7.90769
Bufonidae	Atelopus	Atelopus gigas	7.90769
Bufonidae	Atelopus	Atelopus glyphus	7.90769
Bufonidae	Atelopus	Atelopus guanujo	7.90769
Bufonidae	Atelopus	Atelopus guitarraensis	7.90769
Bufonidae	Atelopus	Atelopus halihelos	6.78245
Bufonidae	Atelopus	Atelopus hoogmoedi	7.90769
Bufonidae	Atelopus	Atelopus ignescens	5.56526
Bufonidae	Atelopus	Atelopus laetissimus	7.90769
Bufonidae	Atelopus	Atelopus limosus	7.90769
Bufonidae	Atelopus	Atelopus loettersi	7.90769
Bufonidae	Atelopus	Atelopus longibrachius	7.90769
Bufonidae	Atelopus	Atelopus longirostris	10.4298
Bufonidae	Atelopus	Atelopus lozanoi	7.90769
Bufonidae	Atelopus	Atelopus lynchi	7.90769
Bufonidae	Atelopus	Atelopus mandingues	7.90769
Bufonidae	Atelopus	Atelopus marinkellei	7.90769
Bufonidae	Atelopus	Atelopus mindoensis	7.90769
Bufonidae	Atelopus	Atelopus minutulus	7.90769
Bufonidae	Atelopus	Atelopus mittermeieri	7.90769
Bufonidae	Atelopus	Atelopus monohernandezii	7.90769
Bufonidae	Atelopus	Atelopus mucubajiensis	7.90769
Bufonidae	Atelopus	Atelopus muisca	7.90769
Bufonidae	Atelopus	Atelopus nahumae	7.90769
Bufonidae	Atelopus	Atelopus nanay	9.46052
Bufonidae	Atelopus	Atelopus nepiozomus	7.90769
Bufonidae	Atelopus	Atelopus nicefori	7.90769
Bufonidae	Atelopus	Atelopus nocturnus	7.90769
Bufonidae	Atelopus	Atelopus onorei	7.90769
Bufonidae	Atelopus	Atelopus orcesi	7.90769
Bufonidae	Atelopus	Atelopus oxapampae	11.2089
Bufonidae	Atelopus	Atelopus oxyrhynchus	7.90769
Bufonidae	Atelopus	Atelopus pachydermus	7.90769
Bufonidae	Atelopus	Atelopus palmatus	7.90769
Bufonidae	Atelopus	Atelopus pastuso	7.90769
Bufonidae	Atelopus	Atelopus patazensis	7.90769
Bufonidae	Atelopus	Atelopus pedimarmoratus	7.90769
Bufonidae	Atelopus	Atelopus peruensis	10.9788
Bufonidae	Atelopus	Atelopus petersi	7.90769
Bufonidae	Atelopus	Atelopus petriruizi	7.90769
Bufonidae	Atelopus	Atelopus pictiventris	7.90769
Bufonidae	Atelopus	Atelopus pinangoi	7.90769
Bufonidae	Atelopus	Atelopus planispina	7.90769
Bufonidae	Atelopus	Atelopus podocarpus	7.90769
Bufonidae	Atelopus	Atelopus pulcher	8.3047
Bufonidae	Atelopus	Atelopus pyrodactylus	7.90769
Bufonidae	Atelopus	Atelopus quimbaya	7.90769
Bufonidae	Atelopus	Atelopus reticulatus	7.90769
Bufonidae	Atelopus	Atelopus sanjosei	7.90769
Bufonidae	Atelopus	Atelopus seminiferus	8.64838
Bufonidae	Atelopus	Atelopus senex	5.01466
Bufonidae	Atelopus	Atelopus sernai	7.90769
Bufonidae	Atelopus	Atelopus simulatus	7.90769
Bufonidae	Atelopus	Atelopus siranus	7.90769
Bufonidae	Atelopus	Atelopus sonsonensis	7.90769
Bufonidae	Atelopus	Atelopus sorianoi	7.90769
Bufonidae	Atelopus	Atelopus spumarius	6.49355
Bufonidae	Atelopus	Atelopus spurrelli	7.92371
Bufonidae	Atelopus	Atelopus subornatus	7.90769
Bufonidae	Atelopus	Atelopus tamaense	7.90769
Bufonidae	Atelopus	Atelopus tricolor	11.1623
Bufonidae	Atelopus	Atelopus varius	4.99639
Bufonidae	Atelopus	Atelopus vogli	7.90769
Bufonidae	Atelopus	Atelopus walkeri	7.90769
Bufonidae	Atelopus	Atelopus zeteki	6.10926
	Atopophrynus	Atopophrynus syntomopus	17.3701
Typhlonectidae	Atretochoana	Atretochoana eiselti	35.3781
Pyxicephalidae	Aubria	Aubria masako	38.0732
Pyxicephalidae	Aubria	Aubria subsigillata	38.0732
Microhylidae	Austrochaperina	Austrochaperina adamantina	21.7625
Microhylidae	Austrochaperina	Austrochaperina adelphe	21.7625
Microhylidae	Austrochaperina	Austrochaperina alexanderi	21.7625
Microhylidae	Austrochaperina	Austrochaperina aquilonia	21.7625
Microhylidae	Austrochaperina	Austrochaperina archboldi	21.7625
Microhylidae	Austrochaperina	Austrochaperina basipalmata	21.7625
Microhylidae	Austrochaperina	Austrochaperina blumi	21.7625
Microhylidae	Austrochaperina	Austrochaperina brevipes	21.7625
Microhylidae	Austrochaperina	Austrochaperina fryi	21.7625
Microhylidae	Austrochaperina	Austrochaperina gracilipes	21.7625
Microhylidae	Austrochaperina	Austrochaperina hooglandi	21.7625
Microhylidae	Austrochaperina	Austrochaperina kosarek	21.7625
Microhylidae	Austrochaperina	Austrochaperina laurae	21.7625
Microhylidae	Austrochaperina	Austrochaperina macrorhyncha	21.7625
Microhylidae	Austrochaperina	Austrochaperina mehelyi	21.7625
Microhylidae	Austrochaperina	Austrochaperina minutissima	21.7625
Microhylidae	Austrochaperina	Austrochaperina novaebritanniae	21.7625
Microhylidae	Austrochaperina	Austrochaperina palmipes	21.7625
Microhylidae	Austrochaperina	Austrochaperina parkeri	21.7625
Microhylidae	Austrochaperina	Austrochaperina pluvialis	21.7625
Microhylidae	Austrochaperina	Austrochaperina polysticta	21.7625
Microhylidae	Austrochaperina	Austrochaperina rivularis	21.7625
Microhylidae	Austrochaperina	Austrochaperina robusta	21.7625
Microhylidae	Austrochaperina	Austrochaperina septentrionalis	21.7625
Microhylidae	Austrochaperina	Austrochaperina yelaensis	21.7625
Ranidae	Babina	Babina adenopleura	19.9125
Ranidae	Babina	Babina caldwelli	19.1466
Ranidae	Babina	Babina chapaensis	20.3445
Ranidae	Babina	Babina daunchina	19.1466
Ranidae	Babina	Babina hainanensis	19.1466
Ranidae	Babina	Babina holsti	9.64396
Ranidae	Babina	Babina lini	19.1466
Ranidae	Babina	Babina okinavana	17.7516
Ranidae	Babina	Babina pleuraden	23.366
Ranidae	Babina	Babina subaspera	19.1466
Brevicipitidae	Balebreviceps	Balebreviceps hillmani	36.1786
Bufonidae	Barbarophryne	Barbarophryne brongersmai	20.5718
Bombinatoridae	Barbourula	Barbourula busuangensis	62.7542
Bombinatoridae	Barbourula	Barbourula kalimantanensis	62.7542
Craugastoridae	Barycholos	Barycholos pulcher	26.0043
Craugastoridae	Barycholos	Barycholos ternetzi	25.9923
Microhylidae	Barygenys	Barygenys apodasta	24.8309
Microhylidae	Barygenys	Barygenys atra	24.8309
Microhylidae	Barygenys	Barygenys cheesmanae	24.8309
Microhylidae	Barygenys	Barygenys exsul	20.404
Microhylidae	Barygenys	Barygenys flavigularis	28.1932
Microhylidae	Barygenys	Barygenys maculata	24.8309
Microhylidae	Barygenys	Barygenys nana	24.8309
Microhylidae	Barygenys	Barygenys parvula	24.8309
Microhylidae	Barygenys	Barygenys resima	24.8309
Plethodontidae	Batrachoseps	Batrachoseps altasierrae	17.8267
Plethodontidae	Batrachoseps	Batrachoseps attenuatus	18.6209
Plethodontidae	Batrachoseps	Batrachoseps bramei	17.8267
Plethodontidae	Batrachoseps	Batrachoseps campi	27.4892
Plethodontidae	Batrachoseps	Batrachoseps diabolicus	17.8635
Plethodontidae	Batrachoseps	Batrachoseps gabrieli	18.1621
Plethodontidae	Batrachoseps	Batrachoseps gavilanensis	16.2873
Plethodontidae	Batrachoseps	Batrachoseps gregarius	15.0815
Plethodontidae	Batrachoseps	Batrachoseps incognitus	13.6202
Plethodontidae	Batrachoseps	Batrachoseps kawia	16.4781
Plethodontidae	Batrachoseps	Batrachoseps luciae	14.9639
Plethodontidae	Batrachoseps	Batrachoseps major	13.2613
Plethodontidae	Batrachoseps	Batrachoseps minor	13.6179
Plethodontidae	Batrachoseps	Batrachoseps nigriventris	14.1346
Plethodontidae	Batrachoseps	Batrachoseps pacificus	13.25
Plethodontidae	Batrachoseps	Batrachoseps regius	17.9419
Plethodontidae	Batrachoseps	Batrachoseps relictus	16.4384
Plethodontidae	Batrachoseps	Batrachoseps robustus	17.8267
Plethodontidae	Batrachoseps	Batrachoseps simatus	14.1358
Plethodontidae	Batrachoseps	Batrachoseps stebbinsi	17.8267
Plethodontidae	Batrachoseps	Batrachoseps wrighti	27.7707
Hynobiidae	Batrachuperus	Batrachuperus karlschmidti	13.1021
Hynobiidae	Batrachuperus	Batrachuperus londongensis	12.9842
Hynobiidae	Batrachuperus	Batrachuperus pinchonii	13.055
Hynobiidae	Batrachuperus	Batrachuperus taibaiensis	14.0835
Hynobiidae	Batrachuperus	Batrachuperus tibetanus	13.2105
Hynobiidae	Batrachuperus	Batrachuperus yenyuanensis	16.3943
Batrachylidae	Batrachyla	Batrachyla antartandica	14.4216
Batrachylidae	Batrachyla	Batrachyla fitzroya	15.9604
Batrachylidae	Batrachyla	Batrachyla leptopus	16.6541
Batrachylidae	Batrachyla	Batrachyla nibaldoi	15.9604
Batrachylidae	Batrachyla	Batrachyla taeniata	15.4292
Rhacophoridae	Beddomixalus	Beddomixalus bijui	18.1403
Mantellidae	Blommersia	Blommersia angolafa	28.619
Mantellidae	Blommersia	Blommersia blommersae	21.8267
Mantellidae	Blommersia	Blommersia dejongi	28.619
Mantellidae	Blommersia	Blommersia domerguei	22.0621
Mantellidae	Blommersia	Blommersia galani	28.619
Mantellidae	Blommersia	Blommersia grandisonae	30.9189
Mantellidae	Blommersia	Blommersia kely	25.4074
Mantellidae	Blommersia	Blommersia sarotra	29.633
Mantellidae	Blommersia	Blommersia variabilis	28.619
Mantellidae	Blommersia	Blommersia wittei	34.038
Bufonidae	Blythophryne	Blythophryne beryet	11.341
Mantellidae	Boehmantis	Boehmantis microtympanum	22.6563
Hylidae	Bokermannohyla	Bokermannohyla ahenea	11.8345
Hylidae	Bokermannohyla	Bokermannohyla alvarengai	11.8345
Hylidae	Bokermannohyla	Bokermannohyla astartea	11.9265
Hylidae	Bokermannohyla	Bokermannohyla capra	11.8345
Hylidae	Bokermannohyla	Bokermannohyla caramaschii	11.8345
Hylidae	Bokermannohyla	Bokermannohyla carvalhoi	11.8345
Hylidae	Bokermannohyla	Bokermannohyla circumdata	9.87299
Hylidae	Bokermannohyla	Bokermannohyla claresignata	11.8345
Hylidae	Bokermannohyla	Bokermannohyla clepsydra	11.8345
Hylidae	Bokermannohyla	Bokermannohyla diamantina	11.8345
Hylidae	Bokermannohyla	Bokermannohyla flavopicta	11.8345
Hylidae	Bokermannohyla	Bokermannohyla gouveai	11.8345
Hylidae	Bokermannohyla	Bokermannohyla hylax	9.74916
Hylidae	Bokermannohyla	Bokermannohyla ibitiguara	11.8345
Hylidae	Bokermannohyla	Bokermannohyla ibitipoca	11.8345
Hylidae	Bokermannohyla	Bokermannohyla itapoty	11.8345
Hylidae	Bokermannohyla	Bokermannohyla izecksohni	11.8345
Hylidae	Bokermannohyla	Bokermannohyla juiju	11.8345
Hylidae	Bokermannohyla	Bokermannohyla langei	11.8345
Hylidae	Bokermannohyla	Bokermannohyla lucianae	11.8345
Hylidae	Bokermannohyla	Bokermannohyla luctuosa	11.8345
Hylidae	Bokermannohyla	Bokermannohyla martinsi	14.7928
Hylidae	Bokermannohyla	Bokermannohyla nanuzae	11.8345
Hylidae	Bokermannohyla	Bokermannohyla napolii	11.8345
Hylidae	Bokermannohyla	Bokermannohyla oxente	11.8345
Hylidae	Bokermannohyla	Bokermannohyla pseudopseudis	11.8345
Hylidae	Bokermannohyla	Bokermannohyla ravida	11.8345
Hylidae	Bokermannohyla	Bokermannohyla sagarana	11.8345
Hylidae	Bokermannohyla	Bokermannohyla sapiranga	11.8345
Hylidae	Bokermannohyla	Bokermannohyla saxicola	11.8345
Hylidae	Bokermannohyla	Bokermannohyla sazimai	11.8345
Hylidae	Bokermannohyla	Bokermannohyla vulcaniae	11.8345
Plethodontidae	Bolitoglossa	Bolitoglossa adspersa	13.3334
Plethodontidae	Bolitoglossa	Bolitoglossa alberchi	12.5404
Plethodontidae	Bolitoglossa	Bolitoglossa altamazonica	10.6803
Plethodontidae	Bolitoglossa	Bolitoglossa alvaradoi	16.9508
Plethodontidae	Bolitoglossa	Bolitoglossa anthracina	12.5404
Plethodontidae	Bolitoglossa	Bolitoglossa aureogularis	12.5404
Plethodontidae	Bolitoglossa	Bolitoglossa biseriata	11.9103
Plethodontidae	Bolitoglossa	Bolitoglossa borburata	12.5404
Plethodontidae	Bolitoglossa	Bolitoglossa bramei	8.07434
Plethodontidae	Bolitoglossa	Bolitoglossa caldwellae	12.5404
Plethodontidae	Bolitoglossa	Bolitoglossa capitana	12.5404
Plethodontidae	Bolitoglossa	Bolitoglossa carri	10.8481
Plethodontidae	Bolitoglossa	Bolitoglossa cataguana	12.5404
Plethodontidae	Bolitoglossa	Bolitoglossa celaque	8.45172
Plethodontidae	Bolitoglossa	Bolitoglossa centenorum	12.5404
Plethodontidae	Bolitoglossa	Bolitoglossa cerroensis	13.8565
Plethodontidae	Bolitoglossa	Bolitoglossa chica	12.5404
Plethodontidae	Bolitoglossa	Bolitoglossa chinanteca	12.5404
Plethodontidae	Bolitoglossa	Bolitoglossa chucantiensis	12.5404
Plethodontidae	Bolitoglossa	Bolitoglossa colonnea	14.338
Plethodontidae	Bolitoglossa	Bolitoglossa compacta	12.7163
Plethodontidae	Bolitoglossa	Bolitoglossa conanti	10.8657
Plethodontidae	Bolitoglossa	Bolitoglossa copia	12.5404
Plethodontidae	Bolitoglossa	Bolitoglossa cuchumatana	10.3341
Plethodontidae	Bolitoglossa	Bolitoglossa cuna	12.5404
Plethodontidae	Bolitoglossa	Bolitoglossa daryorum	12.5404
Plethodontidae	Bolitoglossa	Bolitoglossa decora	13.0232
Plethodontidae	Bolitoglossa	Bolitoglossa diaphora	11.1555
Plethodontidae	Bolitoglossa	Bolitoglossa digitigrada	12.5404
Plethodontidae	Bolitoglossa	Bolitoglossa diminuta	12.5404
Plethodontidae	Bolitoglossa	Bolitoglossa dofleini	16.9116
Plethodontidae	Bolitoglossa	Bolitoglossa dunni	11.1739
Plethodontidae	Bolitoglossa	Bolitoglossa engelhardti	13.2339
Plethodontidae	Bolitoglossa	Bolitoglossa epimela	11.6338
Plethodontidae	Bolitoglossa	Bolitoglossa equatoriana	12.0615
Plethodontidae	Bolitoglossa	Bolitoglossa eremia	12.5404
Plethodontidae	Bolitoglossa	Bolitoglossa flavimembris	9.14599
Plethodontidae	Bolitoglossa	Bolitoglossa flaviventris	14.6361
Plethodontidae	Bolitoglossa	Bolitoglossa franklini	12.1164
Plethodontidae	Bolitoglossa	Bolitoglossa gomezi	9.95684
Plethodontidae	Bolitoglossa	Bolitoglossa gracilis	9.89677
Plethodontidae	Bolitoglossa	Bolitoglossa guaneae	12.5404
Plethodontidae	Bolitoglossa	Bolitoglossa guaramacalensis	12.5404
Plethodontidae	Bolitoglossa	Bolitoglossa hartwegi	17.3554
Plethodontidae	Bolitoglossa	Bolitoglossa heiroreias	9.58726
Plethodontidae	Bolitoglossa	Bolitoglossa helmrichi	10.3206
Plethodontidae	Bolitoglossa	Bolitoglossa hermosa	12.2482
Plethodontidae	Bolitoglossa	Bolitoglossa hiemalis	12.5404
Plethodontidae	Bolitoglossa	Bolitoglossa huehuetenanguensis	12.5404
Plethodontidae	Bolitoglossa	Bolitoglossa hypacra	12.5404
Plethodontidae	Bolitoglossa	Bolitoglossa indio	12.5404
Plethodontidae	Bolitoglossa	Bolitoglossa insularis	12.5404
Plethodontidae	Bolitoglossa	Bolitoglossa jacksoni	12.5404
Plethodontidae	Bolitoglossa	Bolitoglossa jugivagans	12.5404
Plethodontidae	Bolitoglossa	Bolitoglossa kamuk	12.5404
Plethodontidae	Bolitoglossa	Bolitoglossa kaqchikelorum	12.5404
Plethodontidae	Bolitoglossa	Bolitoglossa la	12.5404
Plethodontidae	Bolitoglossa	Bolitoglossa leandrae	12.5404
Plethodontidae	Bolitoglossa	Bolitoglossa lignicolor	10.8052
Plethodontidae	Bolitoglossa	Bolitoglossa lincolni	12.1377
Plethodontidae	Bolitoglossa	Bolitoglossa longissima	12.4305
Plethodontidae	Bolitoglossa	Bolitoglossa lozanoi	12.5404
Plethodontidae	Bolitoglossa	Bolitoglossa macrinii	12.3541
Plethodontidae	Bolitoglossa	Bolitoglossa madeira	12.5404
Plethodontidae	Bolitoglossa	Bolitoglossa magnifica	12.5404
Plethodontidae	Bolitoglossa	Bolitoglossa marmorea	11.8844
Plethodontidae	Bolitoglossa	Bolitoglossa medemi	13.3542
Plethodontidae	Bolitoglossa	Bolitoglossa meliana	11.4461
Plethodontidae	Bolitoglossa	Bolitoglossa mexicana	11.5638
Plethodontidae	Bolitoglossa	Bolitoglossa minutula	12.1373
Plethodontidae	Bolitoglossa	Bolitoglossa mombachoensis	8.86404
Plethodontidae	Bolitoglossa	Bolitoglossa morio	9.13466
Plethodontidae	Bolitoglossa	Bolitoglossa mucuyensis	12.5404
Plethodontidae	Bolitoglossa	Bolitoglossa mulleri	10.4064
Plethodontidae	Bolitoglossa	Bolitoglossa nicefori	12.5404
Plethodontidae	Bolitoglossa	Bolitoglossa nigrescens	14.3146
Plethodontidae	Bolitoglossa	Bolitoglossa ninadormida	12.5404
Plethodontidae	Bolitoglossa	Bolitoglossa nussbaumi	12.5404
Plethodontidae	Bolitoglossa	Bolitoglossa nympha	12.5404
Plethodontidae	Bolitoglossa	Bolitoglossa oaxacensis	12.334
Plethodontidae	Bolitoglossa	Bolitoglossa obscura	12.5404
Plethodontidae	Bolitoglossa	Bolitoglossa occidentalis	17.8763
Plethodontidae	Bolitoglossa	Bolitoglossa odonnelli	11.5803
Plethodontidae	Bolitoglossa	Bolitoglossa omniumsanctorum	12.5404
Plethodontidae	Bolitoglossa	Bolitoglossa oresbia	12.5404
Plethodontidae	Bolitoglossa	Bolitoglossa orestes	12.6037
Plethodontidae	Bolitoglossa	Bolitoglossa pacaya	12.5404
Plethodontidae	Bolitoglossa	Bolitoglossa palmata	12.1596
Plethodontidae	Bolitoglossa	Bolitoglossa pandi	12.5404
Plethodontidae	Bolitoglossa	Bolitoglossa paraensis	12.0453
Plethodontidae	Bolitoglossa	Bolitoglossa peruviana	10.6915
Plethodontidae	Bolitoglossa	Bolitoglossa pesrubra	9.64741
Plethodontidae	Bolitoglossa	Bolitoglossa phalarosoma	12.5404
Plethodontidae	Bolitoglossa	Bolitoglossa platydactyla	14.6083
Plethodontidae	Bolitoglossa	Bolitoglossa porrasorum	12.4535
Plethodontidae	Bolitoglossa	Bolitoglossa psephena	12.5404
Plethodontidae	Bolitoglossa	Bolitoglossa pygmaea	12.5404
Plethodontidae	Bolitoglossa	Bolitoglossa ramosi	12.5404
Plethodontidae	Bolitoglossa	Bolitoglossa riletti	12.228
Plethodontidae	Bolitoglossa	Bolitoglossa robinsoni	8.0737
Plethodontidae	Bolitoglossa	Bolitoglossa robusta	13.1909
Plethodontidae	Bolitoglossa	Bolitoglossa rostrata	11.1393
Plethodontidae	Bolitoglossa	Bolitoglossa rufescens	17.9155
Plethodontidae	Bolitoglossa	Bolitoglossa salvinii	12.5404
Plethodontidae	Bolitoglossa	Bolitoglossa savagei	12.5404
Plethodontidae	Bolitoglossa	Bolitoglossa schizodactyla	12.7341
Plethodontidae	Bolitoglossa	Bolitoglossa silverstonei	12.5404
Plethodontidae	Bolitoglossa	Bolitoglossa sima	11.8953
Plethodontidae	Bolitoglossa	Bolitoglossa sombra	12.5404
Plethodontidae	Bolitoglossa	Bolitoglossa sooyorum	11.6211
Plethodontidae	Bolitoglossa	Bolitoglossa splendida	12.5404
Plethodontidae	Bolitoglossa	Bolitoglossa striatula	8.85745
Plethodontidae	Bolitoglossa	Bolitoglossa stuarti	17.3177
Plethodontidae	Bolitoglossa	Bolitoglossa subpalmata	9.59755
Plethodontidae	Bolitoglossa	Bolitoglossa suchitanensis	12.5404
Plethodontidae	Bolitoglossa	Bolitoglossa synoria	8.4607
Plethodontidae	Bolitoglossa	Bolitoglossa tamaense	12.5404
Plethodontidae	Bolitoglossa	Bolitoglossa tapajonica	12.5404
Plethodontidae	Bolitoglossa	Bolitoglossa tatamae	12.5404
Plethodontidae	Bolitoglossa	Bolitoglossa taylori	12.5404
Plethodontidae	Bolitoglossa	Bolitoglossa tenebrosa	12.5404
Plethodontidae	Bolitoglossa	Bolitoglossa tica	9.5925
Plethodontidae	Bolitoglossa	Bolitoglossa tzultacaj	12.5404
Plethodontidae	Bolitoglossa	Bolitoglossa vallecula	12.5404
Plethodontidae	Bolitoglossa	Bolitoglossa veracrucis	12.5404
Plethodontidae	Bolitoglossa	Bolitoglossa walkeri	12.5404
Plethodontidae	Bolitoglossa	Bolitoglossa xibalba	12.5404
Plethodontidae	Bolitoglossa	Bolitoglossa yucatana	10.7914
Plethodontidae	Bolitoglossa	Bolitoglossa zacapensis	12.5404
Plethodontidae	Bolitoglossa	Bolitoglossa zapoteca	14.8889
Bombinatoridae	Bombina	Bombina bombina	38.521
Bombinatoridae	Bombina	Bombina maxima	38.2125
Bombinatoridae	Bombina	Bombina microdeladigitora	38.2125
Bombinatoridae	Bombina	Bombina orientalis	40.6097
Bombinatoridae	Bombina	Bombina variegata	38.521
Mantellidae	Boophis	Boophis albilabris	19.1487
Mantellidae	Boophis	Boophis albipunctatus	19.4677
Mantellidae	Boophis	Boophis andohahela	24.6298
Mantellidae	Boophis	Boophis andrangoloaka	24.6298
Mantellidae	Boophis	Boophis andreonei	24.6298
Mantellidae	Boophis	Boophis anjanaharibeensis	24.6298
Mantellidae	Boophis	Boophis ankarafensis	24.6298
Mantellidae	Boophis	Boophis ankaratra	19.5143
Mantellidae	Boophis	Boophis arcanus	24.6298
Mantellidae	Boophis	Boophis axelmeyeri	23.8368
Mantellidae	Boophis	Boophis baetkei	24.6298
Mantellidae	Boophis	Boophis blommersae	24.6298
Mantellidae	Boophis	Boophis boehmei	24.7843
Mantellidae	Boophis	Boophis boppa	24.6298
Mantellidae	Boophis	Boophis bottae	29.2451
Mantellidae	Boophis	Boophis brachychir	24.6298
Mantellidae	Boophis	Boophis burgeri	24.6298
Mantellidae	Boophis	Boophis calcaratus	24.6298
Mantellidae	Boophis	Boophis doulioti	21.5043
Mantellidae	Boophis	Boophis elenae	24.6298
Mantellidae	Boophis	Boophis englaenderi	23.1309
Mantellidae	Boophis	Boophis entingae	24.6298
Mantellidae	Boophis	Boophis erythrodactylus	24.6298
Mantellidae	Boophis	Boophis fayi	24.6298
Mantellidae	Boophis	Boophis feonnyala	24.6298
Mantellidae	Boophis	Boophis goudotii	24.8668
Mantellidae	Boophis	Boophis guibei	24.6298
Mantellidae	Boophis	Boophis haematopus	24.6298
Mantellidae	Boophis	Boophis haingana	24.6298
Mantellidae	Boophis	Boophis idae	30.8274
Mantellidae	Boophis	Boophis jaegeri	24.6298
Mantellidae	Boophis	Boophis laurenti	24.6298
Mantellidae	Boophis	Boophis liami	24.6298
Mantellidae	Boophis	Boophis lichenoides	24.6298
Mantellidae	Boophis	Boophis lilianae	24.6298
Mantellidae	Boophis	Boophis luciae	24.6298
Mantellidae	Boophis	Boophis luteus	21.5685
Mantellidae	Boophis	Boophis madagascariensis	21.6353
Mantellidae	Boophis	Boophis majori	24.6298
Mantellidae	Boophis	Boophis mandraka	30.1013
Mantellidae	Boophis	Boophis marojezensis	22.574
Mantellidae	Boophis	Boophis miadana	24.6298
Mantellidae	Boophis	Boophis microtympanum	16.9281
Mantellidae	Boophis	Boophis miniatus	24.6298
Mantellidae	Boophis	Boophis narinsi	24.6298
Mantellidae	Boophis	Boophis obscurus	24.6298
Mantellidae	Boophis	Boophis occidentalis	19.2072
Mantellidae	Boophis	Boophis opisthodon	24.6298
Mantellidae	Boophis	Boophis pauliani	22.0815
Mantellidae	Boophis	Boophis periegetes	24.6298
Mantellidae	Boophis	Boophis picturatus	28.8042
Mantellidae	Boophis	Boophis piperatus	24.6298
Mantellidae	Boophis	Boophis popi	24.6298
Mantellidae	Boophis	Boophis praedictus	24.6298
Mantellidae	Boophis	Boophis pyrrhus	28.9061
Mantellidae	Boophis	Boophis quasiboehmei	24.6298
Mantellidae	Boophis	Boophis rappiodes	27.2705
Mantellidae	Boophis	Boophis reticulatus	24.0818
Mantellidae	Boophis	Boophis rhodoscelis	24.6298
Mantellidae	Boophis	Boophis roseipalmatus	24.6298
Mantellidae	Boophis	Boophis rufioculis	24.1619
Mantellidae	Boophis	Boophis sambirano	24.2212
Mantellidae	Boophis	Boophis sandrae	24.6298
Mantellidae	Boophis	Boophis schuboeae	24.6298
Mantellidae	Boophis	Boophis septentrionalis	24.6298
Mantellidae	Boophis	Boophis sibilans	20.5164
Mantellidae	Boophis	Boophis solomaso	24.6298
Mantellidae	Boophis	Boophis spinophis	24.6298
Mantellidae	Boophis	Boophis tampoka	21.2015
Mantellidae	Boophis	Boophis tasymena	24.6298
Mantellidae	Boophis	Boophis tephraeomystax	21.5571
Mantellidae	Boophis	Boophis tsilomaro	24.6298
Mantellidae	Boophis	Boophis ulftunni	24.6298
Mantellidae	Boophis	Boophis viridis	21.2534
Mantellidae	Boophis	Boophis vittatus	29.0925
Mantellidae	Boophis	Boophis williamsi	16.8789
Mantellidae	Boophis	Boophis xerophilus	25.9534
Megophryidae	Borneophrys	Borneophrys edwardinae	16.174
Herpelidae	Boulengerula	Boulengerula boulengeri	51.265
Herpelidae	Boulengerula	Boulengerula changamwensis	33.4359
Herpelidae	Boulengerula	Boulengerula denhardti	40.5868
Herpelidae	Boulengerula	Boulengerula fischeri	48.4131
Herpelidae	Boulengerula	Boulengerula niedeni	34.2255
Herpelidae	Boulengerula	Boulengerula taitana	34.189
Herpelidae	Boulengerula	Boulengerula uluguruensis	33.4196
Brachycephalidae	Brachycephalus	Brachycephalus alipioi	8.71245
Brachycephalidae	Brachycephalus	Brachycephalus atelopoide	11.5779
Brachycephalidae	Brachycephalus	Brachycephalus auroguttatus	11.5779
Brachycephalidae	Brachycephalus	Brachycephalus boticario	11.5779
Brachycephalidae	Brachycephalus	Brachycephalus brunneus	12.8887
Brachycephalidae	Brachycephalus	Brachycephalus bufonoides	11.5779
Brachycephalidae	Brachycephalus	Brachycephalus crispus	11.5779
Brachycephalidae	Brachycephalus	Brachycephalus didactylus	19.675
Brachycephalidae	Brachycephalus	Brachycephalus ephippium	11.8862
Brachycephalidae	Brachycephalus	Brachycephalus ferruginus	10.648
Brachycephalidae	Brachycephalus	Brachycephalus fuscolineatus	11.5779
Brachycephalidae	Brachycephalus	Brachycephalus garbeanus	11.5779
Brachycephalidae	Brachycephalus	Brachycephalus guarani	11.5779
Brachycephalidae	Brachycephalus	Brachycephalus hermogenesi	8.6514
Brachycephalidae	Brachycephalus	Brachycephalus izecksohni	12.7833
Brachycephalidae	Brachycephalus	Brachycephalus leopardus	11.5779
Brachycephalidae	Brachycephalus	Brachycephalus margaritatus	11.5779
Brachycephalidae	Brachycephalus	Brachycephalus mariaeterezae	11.5779
Brachycephalidae	Brachycephalus	Brachycephalus nodoterga	8.57137
Brachycephalidae	Brachycephalus	Brachycephalus olivaceus	11.5779
Brachycephalidae	Brachycephalus	Brachycephalus pernix	11.1434
Brachycephalidae	Brachycephalus	Brachycephalus pitanga	8.21385
Brachycephalidae	Brachycephalus	Brachycephalus pombali	10.7263
Brachycephalidae	Brachycephalus	Brachycephalus pulex	11.5779
Brachycephalidae	Brachycephalus	Brachycephalus quiririensis	11.5779
Brachycephalidae	Brachycephalus	Brachycephalus toby	11.5779
Brachycephalidae	Brachycephalus	Brachycephalus tridactylus	11.5779
Brachycephalidae	Brachycephalus	Brachycephalus verrucosus	11.5779
Brachycephalidae	Brachycephalus	Brachycephalus vertebralis	8.27376
Megophryidae	Brachytarsophrys	Brachytarsophrys carinense	19.275
Megophryidae	Brachytarsophrys	Brachytarsophrys chuannanensis	19.8046
Megophryidae	Brachytarsophrys	Brachytarsophrys feae	19.9353
Megophryidae	Brachytarsophrys	Brachytarsophrys intermedia	18.8329
Megophryidae	Brachytarsophrys	Brachytarsophrys popei	19.8046
Plethodontidae	Bradytriton	Bradytriton silus	31.9095
Siphonopidae	Brasilotyphlus	Brasilotyphlus braziliensis	28.9393
Siphonopidae	Brasilotyphlus	Brasilotyphlus guarantanus	28.9393
Brevicipitidae	Breviceps	Breviceps acutirostris	25.0628
Brevicipitidae	Breviceps	Breviceps adspersus	25.0628
Brevicipitidae	Breviceps	Breviceps bagginsi	25.0628
Brevicipitidae	Breviceps	Breviceps branchi	25.0628
Brevicipitidae	Breviceps	Breviceps fichus	23.2997
Brevicipitidae	Breviceps	Breviceps fuscus	24.8822
Brevicipitidae	Breviceps	Breviceps gibbosus	25.0628
Brevicipitidae	Breviceps	Breviceps macrops	25.0628
Brevicipitidae	Breviceps	Breviceps montanus	25.0628
Brevicipitidae	Breviceps	Breviceps mossambicus	23.7907
Brevicipitidae	Breviceps	Breviceps namaquensis	25.3614
Brevicipitidae	Breviceps	Breviceps poweri	25.0628
Brevicipitidae	Breviceps	Breviceps rosei	25.0628
Brevicipitidae	Breviceps	Breviceps sopranus	25.0628
Brevicipitidae	Breviceps	Breviceps sylvestris	25.0628
Brevicipitidae	Breviceps	Breviceps verrucosus	25.0628
Hylidae	Bromeliohyla	Bromeliohyla bromeliacia	19.6084
Hylidae	Bromeliohyla	Bromeliohyla dendroscarta	19.6084
Craugastoridae	Bryophryne	Bryophryne abramalagae	34.752
Craugastoridae	Bryophryne	Bryophryne bakersfield	34.752
Craugastoridae	Bryophryne	Bryophryne bustamantei	34.752
Craugastoridae	Bryophryne	Bryophryne cophites	34.752
Craugastoridae	Bryophryne	Bryophryne flammiventris	34.752
Craugastoridae	Bryophryne	Bryophryne gymnotis	34.752
Craugastoridae	Bryophryne	Bryophryne hanssaueri	34.752
Craugastoridae	Bryophryne	Bryophryne nubilosus	34.752
Craugastoridae	Bryophryne	Bryophryne zonalis	34.752
Rhacophoridae	Buergeria	Buergeria buergeri	31.6515
Rhacophoridae	Buergeria	Buergeria japonica	34.4164
Rhacophoridae	Buergeria	Buergeria oxycephala	29.6269
Rhacophoridae	Buergeria	Buergeria robusta	29.6027
Bufonidae	Bufo	Bufo ailaoanus	8.31728
Bufonidae	Bufo	Bufo aspinius	8.76003
Bufonidae	Bufo	Bufo bankorensis	5.84654
Bufonidae	Bufo	Bufo bufo	8.3263
Bufonidae	Bufo	Bufo cryptotympanicus	8.68337
Bufonidae	Bufo	Bufo eichwaldi	9.8809
Bufonidae	Bufo	Bufo gargarizans	5.82662
Bufonidae	Bufo	Bufo hadramautinus	8.31728
Bufonidae	Bufo	Bufo japonicus	7.68297
Bufonidae	Bufo	Bufo luchunnicus	8.31728
Bufonidae	Bufo	Bufo menglianus	8.31728
Bufonidae	Bufo	Bufo pageoti	8.31728
Bufonidae	Bufo	Bufo scorteccii	8.31728
Bufonidae	Bufo	Bufo spinosus	8.31728
Bufonidae	Bufo	Bufo stejnegeri	6.67535
Bufonidae	Bufo	Bufo torrenticola	7.62647
Bufonidae	Bufo	Bufo tuberculatus	7.93519
Bufonidae	Bufo	Bufo tuberospinius	9.5411
Bufonidae	Bufo	Bufo verrucosissimus	8.3822
Bufonidae	Bufoides	Bufoides meghalayanus	11.341
Bufonidae	Bufotes	Bufotes balearicus	7.48534
Bufonidae	Bufotes	Bufotes boulengeri	8.05762
Bufonidae	Bufotes	Bufotes latastii	8.05711
Bufonidae	Bufotes	Bufotes luristanicus	8.05711
Bufonidae	Bufotes	Bufotes oblongus	7.20482
Bufonidae	Bufotes	Bufotes pewzowi	7.28773
Bufonidae	Bufotes	Bufotes pseudoraddei	8.05711
Bufonidae	Bufotes	Bufotes siculus	8.15711
Bufonidae	Bufotes	Bufotes surdus	8.05711
Bufonidae	Bufotes	Bufotes turanensis	8.05711
Bufonidae	Bufotes	Bufotes variabilis	8.51096
Bufonidae	Bufotes	Bufotes viridis	7.60141
Bufonidae	Bufotes	Bufotes zamdaensis	8.05711
Bufonidae	Bufotes	Bufotes zugmayeri	8.05711
Pyxicephalidae	Cacosternum	Cacosternum aggestum	16.88
Pyxicephalidae	Cacosternum	Cacosternum australis	16.88
Pyxicephalidae	Cacosternum	Cacosternum boettgeri	16.5958
Pyxicephalidae	Cacosternum	Cacosternum capense	17.362
Pyxicephalidae	Cacosternum	Cacosternum karooicum	16.88
Pyxicephalidae	Cacosternum	Cacosternum kinangopensis	16.88
Pyxicephalidae	Cacosternum	Cacosternum leleupi	16.88
Pyxicephalidae	Cacosternum	Cacosternum namaquense	17.0581
Pyxicephalidae	Cacosternum	Cacosternum nanogularum	16.88
Pyxicephalidae	Cacosternum	Cacosternum nanum	16.2773
Pyxicephalidae	Cacosternum	Cacosternum parvum	16.88
Pyxicephalidae	Cacosternum	Cacosternum platys	14.4488
Pyxicephalidae	Cacosternum	Cacosternum plimptoni	16.88
Pyxicephalidae	Cacosternum	Cacosternum rhythmum	16.88
Pyxicephalidae	Cacosternum	Cacosternum striatum	16.88
Pyxicephalidae	Cacosternum	Cacosternum thorini	16.88
Caeciliidae	Caecilia	Caecilia abitaguae	24.7126
Caeciliidae	Caecilia	Caecilia albiventris	24.7126
Caeciliidae	Caecilia	Caecilia antioquiaensis	24.7126
Caeciliidae	Caecilia	Caecilia armata	24.7126
Caeciliidae	Caecilia	Caecilia attenuata	24.7126
Caeciliidae	Caecilia	Caecilia bokermanni	24.7126
Caeciliidae	Caecilia	Caecilia caribea	24.7126
Caeciliidae	Caecilia	Caecilia corpulenta	24.7126
Caeciliidae	Caecilia	Caecilia crassisquama	24.7126
Caeciliidae	Caecilia	Caecilia degenerata	24.7126
Caeciliidae	Caecilia	Caecilia disossea	24.7126
Caeciliidae	Caecilia	Caecilia dunni	24.7126
Caeciliidae	Caecilia	Caecilia flavopunctata	24.7126
Caeciliidae	Caecilia	Caecilia gracilis	24.7126
Caeciliidae	Caecilia	Caecilia guntheri	24.7126
Caeciliidae	Caecilia	Caecilia inca	24.7126
Caeciliidae	Caecilia	Caecilia isthmica	24.7126
Caeciliidae	Caecilia	Caecilia leucocephala	24.7126
Caeciliidae	Caecilia	Caecilia marcusi	24.7126
Caeciliidae	Caecilia	Caecilia mertensi	24.7126
Caeciliidae	Caecilia	Caecilia nigricans	24.7126
Caeciliidae	Caecilia	Caecilia occidentalis	24.7126
Caeciliidae	Caecilia	Caecilia orientalis	24.7126
Caeciliidae	Caecilia	Caecilia pachynema	24.7126
Caeciliidae	Caecilia	Caecilia perdita	24.7126
Caeciliidae	Caecilia	Caecilia pressula	24.7126
Caeciliidae	Caecilia	Caecilia subdermalis	24.7126
Caeciliidae	Caecilia	Caecilia subnigricans	24.7126
Caeciliidae	Caecilia	Caecilia subterminalis	24.7126
Caeciliidae	Caecilia	Caecilia tentaculata	24.381
Caeciliidae	Caecilia	Caecilia tenuissima	24.7126
Caeciliidae	Caecilia	Caecilia thompsoni	24.7126
Caeciliidae	Caecilia	Caecilia volcani	24.7126
Hyperoliidae	Callixalus	Callixalus pictus	16.3807
Brevicipitidae	Callulina	Callulina dawida	21.5472
Brevicipitidae	Callulina	Callulina hanseni	19.0826
Brevicipitidae	Callulina	Callulina kanga	19.0826
Brevicipitidae	Callulina	Callulina kisiwamsitu	16.6847
Brevicipitidae	Callulina	Callulina kreffti	17.1834
Brevicipitidae	Callulina	Callulina laphami	19.0826
Brevicipitidae	Callulina	Callulina meteora	19.0826
Brevicipitidae	Callulina	Callulina shengena	19.0826
Brevicipitidae	Callulina	Callulina stanleyi	19.0826
Microhylidae	Callulops	Callulops biakensis	19.4136
Microhylidae	Callulops	Callulops boettgeri	19.4136
Microhylidae	Callulops	Callulops comptus	19.4136
Microhylidae	Callulops	Callulops doriae	19.4136
Microhylidae	Callulops	Callulops dubius	19.4136
Microhylidae	Callulops	Callulops eremnosphax	19.4136
Microhylidae	Callulops	Callulops fojaensis	19.4136
Microhylidae	Callulops	Callulops fuscus	19.4136
Microhylidae	Callulops	Callulops glandulosus	19.4136
Microhylidae	Callulops	Callulops humicola	19.4136
Microhylidae	Callulops	Callulops kampeni	19.4136
Microhylidae	Callulops	Callulops kopsteini	19.4136
Microhylidae	Callulops	Callulops marmoratus	19.4136
Microhylidae	Callulops	Callulops mediodiscus	19.4136
Microhylidae	Callulops	Callulops microtis	19.4136
Microhylidae	Callulops	Callulops omnistriatus	19.4136
Microhylidae	Callulops	Callulops personatus	19.4136
Microhylidae	Callulops	Callulops robustus	19.4136
Microhylidae	Callulops	Callulops sagittatus	19.4136
Microhylidae	Callulops	Callulops stictogaster	19.4136
Microhylidae	Callulops	Callulops valvifer	19.4136
Microhylidae	Callulops	Callulops wilhelmanus	19.4136
Microhylidae	Callulops	Callulops wondiwoiensis	19.4136
Microhylidae	Callulops	Callulops yapenensis	19.4136
Salamandridae	Calotriton	Calotriton arnoldi	15.1226
Salamandridae	Calotriton	Calotriton asper	15.1461
Calyptocephalellidae	Calyptocephalella	Calyptocephalella gayi	40.485
Bufonidae	Capensibufo	Capensibufo rosei	13.2971
Bufonidae	Capensibufo	Capensibufo tradouwi	13.3036
Arthroleptidae	Cardioglossa	Cardioglossa alsco	21.3299
Arthroleptidae	Cardioglossa	Cardioglossa annulata	21.3299
Arthroleptidae	Cardioglossa	Cardioglossa congolia	21.3299
Arthroleptidae	Cardioglossa	Cardioglossa cyaneospila	21.3299
Arthroleptidae	Cardioglossa	Cardioglossa elegans	24.0518
Arthroleptidae	Cardioglossa	Cardioglossa escalerae	21.3299
Arthroleptidae	Cardioglossa	Cardioglossa gracilis	28.6513
Arthroleptidae	Cardioglossa	Cardioglossa gratiosa	22.4282
Arthroleptidae	Cardioglossa	Cardioglossa inornata	21.3299
Arthroleptidae	Cardioglossa	Cardioglossa leucomystax	18.4787
Arthroleptidae	Cardioglossa	Cardioglossa manengouba	14.6076
Arthroleptidae	Cardioglossa	Cardioglossa melanogaster	23.3269
Arthroleptidae	Cardioglossa	Cardioglossa nigromaculata	21.3299
Arthroleptidae	Cardioglossa	Cardioglossa occidentalis	18.3552
Arthroleptidae	Cardioglossa	Cardioglossa oreas	14.6494
Arthroleptidae	Cardioglossa	Cardioglossa pulchra	17.5607
Arthroleptidae	Cardioglossa	Cardioglossa schioetzi	23.6313
Arthroleptidae	Cardioglossa	Cardioglossa trifasciata	21.3299
Arthroleptidae	Cardioglossa	Cardioglossa venusta	21.3299
Centrolenidae	Celsiella	Celsiella revocata	12.1018
Centrolenidae	Celsiella	Celsiella vozmedianoi	12.083
Centrolenidae	Centrolene	Centrolene acanthidiocephalum	6.37822
Centrolenidae	Centrolene	Centrolene altitudinale	4.6301
Centrolenidae	Centrolene	Centrolene antioquiense	6.39893
Centrolenidae	Centrolene	Centrolene azulae	6.37822
Centrolenidae	Centrolene	Centrolene bacatum	7.92156
Centrolenidae	Centrolene	Centrolene ballux	4.71093
Centrolenidae	Centrolene	Centrolene buckleyi	5.17902
Centrolenidae	Centrolene	Centrolene charapita	6.37822
Centrolenidae	Centrolene	Centrolene condor	4.86947
Centrolenidae	Centrolene	Centrolene daidaleum	8.13928
Centrolenidae	Centrolene	Centrolene geckoideum	11.1863
Centrolenidae	Centrolene	Centrolene gemmatum	6.37822
Centrolenidae	Centrolene	Centrolene guanacarum	6.37822
Centrolenidae	Centrolene	Centrolene heloderma	5.25426
Centrolenidae	Centrolene	Centrolene hesperium	5.23254
Centrolenidae	Centrolene	Centrolene huilense	4.61338
Centrolenidae	Centrolene	Centrolene hybrida	6.23083
Centrolenidae	Centrolene	Centrolene lemniscatum	6.37822
Centrolenidae	Centrolene	Centrolene lynchi	4.59591
Centrolenidae	Centrolene	Centrolene medemi	6.37822
Centrolenidae	Centrolene	Centrolene muelleri	4.88928
Centrolenidae	Centrolene	Centrolene notostictum	4.61567
Centrolenidae	Centrolene	Centrolene paezorum	6.37822
Centrolenidae	Centrolene	Centrolene peristictum	6.36608
Centrolenidae	Centrolene	Centrolene petrophilum	6.37822
Centrolenidae	Centrolene	Centrolene pipilatum	6.26535
Centrolenidae	Centrolene	Centrolene quindianum	6.37822
Centrolenidae	Centrolene	Centrolene robledoi	6.37822
Centrolenidae	Centrolene	Centrolene sabini	6.37822
Centrolenidae	Centrolene	Centrolene sanchezi	6.37822
Centrolenidae	Centrolene	Centrolene savagei	7.7703
Centrolenidae	Centrolene	Centrolene scirtetes	6.37822
Centrolenidae	Centrolene	Centrolene solitaria	6.37822
Centrolenidae	Centrolene	Centrolene venezuelense	5.21116
Ceratophryidae	Ceratophrys	Ceratophrys aurita	15.344
Ceratophryidae	Ceratophrys	Ceratophrys calcarata	15.344
Ceratophryidae	Ceratophrys	Ceratophrys cornuta	18.2988
Ceratophryidae	Ceratophrys	Ceratophrys cranwelli	12.8637
Ceratophryidae	Ceratophrys	Ceratophrys joazeirensis	15.344
Ceratophryidae	Ceratophrys	Ceratophrys ornata	13.246
Ceratophryidae	Ceratophrys	Ceratophrys stolzmanni	15.344
Ceratophryidae	Ceratophrys	Ceratophrys testudo	15.344
Craugastoridae	Ceuthomantis	Ceuthomantis aracamuni	45.426
Craugastoridae	Ceuthomantis	Ceuthomantis cavernibardus	45.426
Craugastoridae	Ceuthomantis	Ceuthomantis duellmani	45.426
Craugastoridae	Ceuthomantis	Ceuthomantis smaragdinus	45.426
Ceratophryidae	Chacophrys	Chacophrys pierottii	16.0923
Ranidae	Chalcorana	Chalcorana chalconota	12.3892
Ranidae	Chalcorana	Chalcorana crassiovis	13.1178
Ranidae	Chalcorana	Chalcorana eschatia	10.8542
Ranidae	Chalcorana	Chalcorana kampeni	13.1178
Ranidae	Chalcorana	Chalcorana labialis	12.1455
Ranidae	Chalcorana	Chalcorana macrops	13.1178
Ranidae	Chalcorana	Chalcorana megalonesa	11.5864
Ranidae	Chalcorana	Chalcorana mocquardi	17.9963
Ranidae	Chalcorana	Chalcorana parvaccola	10.9852
Ranidae	Chalcorana	Chalcorana raniceps	11.7125
Ranidae	Chalcorana	Chalcorana rufipes	13.1178
Ranidae	Chalcorana	Chalcorana scutigera	13.1178
Batrachylidae	Chaltenobatrachus	Chaltenobatrachus grandisonae	13.8827
Microhylidae	Chaperina	Chaperina fusca	40.6384
Hylidae	Charadrahyla	Charadrahyla altipotens	21.2275
Hylidae	Charadrahyla	Charadrahyla chaneque	21.2275
Hylidae	Charadrahyla	Charadrahyla nephila	21.2275
Hylidae	Charadrahyla	Charadrahyla taeniopus	20.343
Hylidae	Charadrahyla	Charadrahyla tecuani	21.2275
Hylidae	Charadrahyla	Charadrahyla trux	21.2275
Microhylidae	Chiasmocleis	Chiasmocleis alagoana	24.2109
Microhylidae	Chiasmocleis	Chiasmocleis albopunctata	29.5412
Microhylidae	Chiasmocleis	Chiasmocleis anatipes	24.2109
Microhylidae	Chiasmocleis	Chiasmocleis antenori	24.2109
Microhylidae	Chiasmocleis	Chiasmocleis atlantica	24.2109
Microhylidae	Chiasmocleis	Chiasmocleis avilapiresae	24.2109
Microhylidae	Chiasmocleis	Chiasmocleis bassleri	22.5166
Microhylidae	Chiasmocleis	Chiasmocleis capixaba	24.2109
Microhylidae	Chiasmocleis	Chiasmocleis carvalhoi	24.2109
Microhylidae	Chiasmocleis	Chiasmocleis centralis	24.2109
Microhylidae	Chiasmocleis	Chiasmocleis cordeiroi	24.2109
Microhylidae	Chiasmocleis	Chiasmocleis crucis	24.2109
Microhylidae	Chiasmocleis	Chiasmocleis devriesi	24.2109
Microhylidae	Chiasmocleis	Chiasmocleis gnoma	24.2109
Microhylidae	Chiasmocleis	Chiasmocleis haddadi	24.2109
Microhylidae	Chiasmocleis	Chiasmocleis hudsoni	20.7344
Microhylidae	Chiasmocleis	Chiasmocleis lacrimae	24.2109
Microhylidae	Chiasmocleis	Chiasmocleis leucosticta	24.2109
Microhylidae	Chiasmocleis	Chiasmocleis magnova	24.2109
Microhylidae	Chiasmocleis	Chiasmocleis mantiqueira	24.2109
Microhylidae	Chiasmocleis	Chiasmocleis mehelyi	24.2109
Microhylidae	Chiasmocleis	Chiasmocleis papachibe	24.2109
Microhylidae	Chiasmocleis	Chiasmocleis royi	24.2109
Microhylidae	Chiasmocleis	Chiasmocleis sapiranga	24.2109
Microhylidae	Chiasmocleis	Chiasmocleis schubarti	24.2109
Microhylidae	Chiasmocleis	Chiasmocleis shudikarensis	21.0075
Microhylidae	Chiasmocleis	Chiasmocleis supercilialba	24.2109
Microhylidae	Chiasmocleis	Chiasmocleis tridactyla	24.2109
Microhylidae	Chiasmocleis	Chiasmocleis ventrimaculata	23.9465
Chikilidae	Chikila	Chikila alcocki	17.3701
Chikilidae	Chikila	Chikila darlong	17.3701
Chikilidae	Chikila	Chikila fulleri	17.3701
Chikilidae	Chikila	Chikila gaiduwani	17.3701
Centrolenidae	Chimerella	Chimerella corleone	14.2911
Centrolenidae	Chimerella	Chimerella mariaelenae	14.2911
Salamandridae	Chioglossa	Chioglossa lusitanica	31.7467
Rhacophoridae	Chiromantis	Chiromantis baladika	18.8508
Rhacophoridae	Chiromantis	Chiromantis cherrapunjiae	18.8508
Rhacophoridae	Chiromantis	Chiromantis doriae	18.5415
Rhacophoridae	Chiromantis	Chiromantis dudhwaensis	18.8508
Rhacophoridae	Chiromantis	Chiromantis inexpectatus	18.8508
Rhacophoridae	Chiromantis	Chiromantis kelleri	18.8508
Rhacophoridae	Chiromantis	Chiromantis marginis	18.8508
Rhacophoridae	Chiromantis	Chiromantis nauli	18.8508
Rhacophoridae	Chiromantis	Chiromantis nongkhorensis	18.8371
Rhacophoridae	Chiromantis	Chiromantis petersii	16.1953
Rhacophoridae	Chiromantis	Chiromantis punctatus	18.8508
Rhacophoridae	Chiromantis	Chiromantis rufescens	21.0407
Rhacophoridae	Chiromantis	Chiromantis samkosensis	18.8508
Rhacophoridae	Chiromantis	Chiromantis senapatiensis	18.8508
Rhacophoridae	Chiromantis	Chiromantis shyamrupus	18.8508
Rhacophoridae	Chiromantis	Chiromantis simus	18.8508
Rhacophoridae	Chiromantis	Chiromantis trilaksonoi	18.8508
Rhacophoridae	Chiromantis	Chiromantis xerampelina	16.4804
Plethodontidae	Chiropterotriton	Chiropterotriton arboreus	27.4573
Plethodontidae	Chiropterotriton	Chiropterotriton chiropterus	26.4657
Plethodontidae	Chiropterotriton	Chiropterotriton chondrostega	27.8091
Plethodontidae	Chiropterotriton	Chiropterotriton cieloensis	26.4657
Plethodontidae	Chiropterotriton	Chiropterotriton cracens	20.8567
Plethodontidae	Chiropterotriton	Chiropterotriton dimidiatus	29.4827
Plethodontidae	Chiropterotriton	Chiropterotriton infernalis	26.4657
Plethodontidae	Chiropterotriton	Chiropterotriton lavae	27.0529
Plethodontidae	Chiropterotriton	Chiropterotriton magnipes	25.5175
Plethodontidae	Chiropterotriton	Chiropterotriton miquihuanus	26.4657
Plethodontidae	Chiropterotriton	Chiropterotriton mosaueri	26.4657
Plethodontidae	Chiropterotriton	Chiropterotriton multidentatus	20.9127
Plethodontidae	Chiropterotriton	Chiropterotriton orculus	26.8384
Plethodontidae	Chiropterotriton	Chiropterotriton priscus	24.7808
Plethodontidae	Chiropterotriton	Chiropterotriton terrestris	24.5529
Microhylidae	Choerophryne	Choerophryne allisoni	19.6136
Microhylidae	Choerophryne	Choerophryne alpestris	19.6136
Microhylidae	Choerophryne	Choerophryne amomani	19.6136
Microhylidae	Choerophryne	Choerophryne arndtorum	19.6136
Microhylidae	Choerophryne	Choerophryne brevicrus	19.6136
Microhylidae	Choerophryne	Choerophryne brunhildae	19.6136
Microhylidae	Choerophryne	Choerophryne bryonopsis	19.6136
Microhylidae	Choerophryne	Choerophryne burtoni	19.6136
Microhylidae	Choerophryne	Choerophryne darlingtoni	19.6136
Microhylidae	Choerophryne	Choerophryne epirrhina	19.6136
Microhylidae	Choerophryne	Choerophryne exclamitans	19.6136
Microhylidae	Choerophryne	Choerophryne fafniri	19.6136
Microhylidae	Choerophryne	Choerophryne gracilirostris	19.6136
Microhylidae	Choerophryne	Choerophryne grylloides	19.6136
Microhylidae	Choerophryne	Choerophryne gudrunae	19.6136
Microhylidae	Choerophryne	Choerophryne gunnari	19.6136
Microhylidae	Choerophryne	Choerophryne laurini	19.6136
Microhylidae	Choerophryne	Choerophryne longirostris	19.6136
Microhylidae	Choerophryne	Choerophryne microps	19.6136
Microhylidae	Choerophryne	Choerophryne murrita	19.6136
Microhylidae	Choerophryne	Choerophryne nigrescens	19.6136
Microhylidae	Choerophryne	Choerophryne pandanicola	19.6136
Microhylidae	Choerophryne	Choerophryne proboscidea	19.6136
Microhylidae	Choerophryne	Choerophryne rhenaurum	19.6136
Microhylidae	Choerophryne	Choerophryne roedeli	19.6136
Microhylidae	Choerophryne	Choerophryne rostellifer	19.3432
Microhylidae	Choerophryne	Choerophryne sanguinopicta	19.6136
Microhylidae	Choerophryne	Choerophryne siegfriedi	19.6136
Microhylidae	Choerophryne	Choerophryne swanhildae	19.6136
Microhylidae	Choerophryne	Choerophryne tubercula	19.6136
Microhylidae	Choerophryne	Choerophryne valkuriarum	19.6136
Microhylidae	Choerophryne	Choerophryne variegata	19.6136
Hyperoliidae	Chrysobatrachus	Chrysobatrachus cupreonitens	16.3807
Dicroglossidae	Chrysopaa	Chrysopaa sternosignata	20.1127
Typhlonectidae	Chthonerpeton	Chthonerpeton arii	34.3954
Typhlonectidae	Chthonerpeton	Chthonerpeton braestrupi	34.3954
Typhlonectidae	Chthonerpeton	Chthonerpeton exile	34.3954
Typhlonectidae	Chthonerpeton	Chthonerpeton indistinctum	34.3954
Typhlonectidae	Chthonerpeton	Chthonerpeton noctinectes	34.3954
Typhlonectidae	Chthonerpeton	Chthonerpeton onorei	34.3954
Typhlonectidae	Chthonerpeton	Chthonerpeton perissodus	34.3954
Typhlonectidae	Chthonerpeton	Chthonerpeton tremembe	34.3954
Typhlonectidae	Chthonerpeton	Chthonerpeton viviparum	34.3954
Bufonidae	Churamiti	Churamiti maridadi	13.8949
Ranidae	Clinotarsus	Clinotarsus alticola	27.2375
Ranidae	Clinotarsus	Clinotarsus curtipes	26.3296
Ranidae	Clinotarsus	Clinotarsus penelope	27.2375
Centrolenidae	Cochranella	Cochranella balionota	8.21135
Centrolenidae	Cochranella	Cochranella duidaeana	8.21135
Centrolenidae	Cochranella	Cochranella erminea	8.21135
Centrolenidae	Cochranella	Cochranella euhystrix	8.21135
Centrolenidae	Cochranella	Cochranella euknemos	6.54474
Centrolenidae	Cochranella	Cochranella geijskesi	8.21135
Centrolenidae	Cochranella	Cochranella granulosa	7.8468
Centrolenidae	Cochranella	Cochranella guayasamini	8.21135
Centrolenidae	Cochranella	Cochranella litoralis	9.72694
Centrolenidae	Cochranella	Cochranella mache	6.43378
Centrolenidae	Cochranella	Cochranella megista	8.21135
Centrolenidae	Cochranella	Cochranella nola	8.91774
Centrolenidae	Cochranella	Cochranella phryxa	8.21135
Centrolenidae	Cochranella	Cochranella ramirezi	8.21135
Centrolenidae	Cochranella	Cochranella resplendens	8.21135
Centrolenidae	Cochranella	Cochranella riveroi	8.21135
Centrolenidae	Cochranella	Cochranella xanthocheridia	8.21135
Dendrobatidae	Colostethus	Colostethus agilis	12.8174
Dendrobatidae	Colostethus	Colostethus alacris	12.8174
Dendrobatidae	Colostethus	Colostethus argyrogaster	12.6874
Dendrobatidae	Colostethus	Colostethus brachistriatus	12.8174
Dendrobatidae	Colostethus	Colostethus dysprosium	12.8174
Dendrobatidae	Colostethus	Colostethus fraterdanieli	16.6015
Dendrobatidae	Colostethus	Colostethus fugax	12.517
Dendrobatidae	Colostethus	Colostethus furviventris	12.8174
Dendrobatidae	Colostethus	Colostethus imbricolus	11.9153
Dendrobatidae	Colostethus	Colostethus inguinalis	10.7751
Dendrobatidae	Colostethus	Colostethus jacobuspetersi	12.8174
Dendrobatidae	Colostethus	Colostethus latinasus	11.857
Dendrobatidae	Colostethus	Colostethus lynchi	12.8174
Dendrobatidae	Colostethus	Colostethus mertensi	12.8174
Dendrobatidae	Colostethus	Colostethus panamansis	10.8833
Dendrobatidae	Colostethus	Colostethus poecilonotus	12.8174
Dendrobatidae	Colostethus	Colostethus pratti	11.7429
Dendrobatidae	Colostethus	Colostethus ramirezi	12.8174
Dendrobatidae	Colostethus	Colostethus ruthveni	12.8174
Dendrobatidae	Colostethus	Colostethus thorntoni	12.8174
Dendrobatidae	Colostethus	Colostethus ucumari	12.8174
Dendrobatidae	Colostethus	Colostethus yaguara	12.8174
Conrauidae	Conraua	Conraua alleni	35.4442
Conrauidae	Conraua	Conraua beccarii	35.4442
Conrauidae	Conraua	Conraua crassipes	33.3768
Conrauidae	Conraua	Conraua derooi	35.4442
Conrauidae	Conraua	Conraua goliath	32.3747
Conrauidae	Conraua	Conraua robusta	37.3005
Microhylidae	Cophixalus	Cophixalus aenigma	25.8077
Microhylidae	Cophixalus	Cophixalus albolineatus	25.8077
Microhylidae	Cophixalus	Cophixalus amabilis	25.8077
Microhylidae	Cophixalus	Cophixalus ateles	25.8077
Microhylidae	Cophixalus	Cophixalus australis	25.8077
Microhylidae	Cophixalus	Cophixalus balbus	25.6018
Microhylidae	Cophixalus	Cophixalus bewaniensis	25.8077
Microhylidae	Cophixalus	Cophixalus biroi	25.8077
Microhylidae	Cophixalus	Cophixalus bombiens	25.8077
Microhylidae	Cophixalus	Cophixalus caverniphilus	25.8077
Microhylidae	Cophixalus	Cophixalus cheesmanae	25.8077
Microhylidae	Cophixalus	Cophixalus clapporum	25.8077
Microhylidae	Cophixalus	Cophixalus concinnus	25.8077
Microhylidae	Cophixalus	Cophixalus crepitans	25.8077
Microhylidae	Cophixalus	Cophixalus cryptotympanum	26.3843
Microhylidae	Cophixalus	Cophixalus cupricarenus	25.8077
Microhylidae	Cophixalus	Cophixalus daymani	25.8077
Microhylidae	Cophixalus	Cophixalus desticans	25.8077
Microhylidae	Cophixalus	Cophixalus exiguus	25.8077
Microhylidae	Cophixalus	Cophixalus hinchinbrookensis	25.8077
Microhylidae	Cophixalus	Cophixalus hosmeri	25.8077
Microhylidae	Cophixalus	Cophixalus humicola	25.9553
Microhylidae	Cophixalus	Cophixalus infacetus	23.7157
Microhylidae	Cophixalus	Cophixalus interruptus	25.8077
Microhylidae	Cophixalus	Cophixalus iovaorum	25.8077
Microhylidae	Cophixalus	Cophixalus kaindiensis	25.8077
Microhylidae	Cophixalus	Cophixalus kethuk	25.8077
Microhylidae	Cophixalus	Cophixalus kulakula	25.8077
Microhylidae	Cophixalus	Cophixalus linnaeus	25.8077
Microhylidae	Cophixalus	Cophixalus mcdonaldi	25.8077
Microhylidae	Cophixalus	Cophixalus melanops	25.8077
Microhylidae	Cophixalus	Cophixalus misimae	25.8077
Microhylidae	Cophixalus	Cophixalus monosyllabus	25.8077
Microhylidae	Cophixalus	Cophixalus montanus	25.8077
Microhylidae	Cophixalus	Cophixalus monticola	25.8077
Microhylidae	Cophixalus	Cophixalus neglectus	25.8077
Microhylidae	Cophixalus	Cophixalus nexipus	25.8077
Microhylidae	Cophixalus	Cophixalus nubicola	25.8077
Microhylidae	Cophixalus	Cophixalus ornatus	27.2467
Microhylidae	Cophixalus	Cophixalus pakayakulangun	25.8077
Microhylidae	Cophixalus	Cophixalus parkeri	25.8077
Microhylidae	Cophixalus	Cophixalus peninsularis	25.8077
Microhylidae	Cophixalus	Cophixalus petrophilus	25.8077
Microhylidae	Cophixalus	Cophixalus phaeobalius	25.8077
Microhylidae	Cophixalus	Cophixalus pictus	25.8077
Microhylidae	Cophixalus	Cophixalus pipilans	25.8077
Microhylidae	Cophixalus	Cophixalus pulchellus	25.8077
Microhylidae	Cophixalus	Cophixalus rajampatensis	25.8077
Microhylidae	Cophixalus	Cophixalus riparius	25.8077
Microhylidae	Cophixalus	Cophixalus salawatiensis	25.8077
Microhylidae	Cophixalus	Cophixalus saxatilis	25.8077
Microhylidae	Cophixalus	Cophixalus shellyi	25.8077
Microhylidae	Cophixalus	Cophixalus sphagnicola	29.7155
Microhylidae	Cophixalus	Cophixalus tagulensis	25.8077
Microhylidae	Cophixalus	Cophixalus tenuidactylus	25.8077
Microhylidae	Cophixalus	Cophixalus tetzlaffi	25.8077
Microhylidae	Cophixalus	Cophixalus timidus	25.8077
Microhylidae	Cophixalus	Cophixalus tomaiodactylus	25.8077
Microhylidae	Cophixalus	Cophixalus tridactylus	18.4349
Microhylidae	Cophixalus	Cophixalus variabilis	25.8077
Microhylidae	Cophixalus	Cophixalus verecundus	25.8077
Microhylidae	Cophixalus	Cophixalus verrucosus	25.8077
Microhylidae	Cophixalus	Cophixalus viridis	25.8077
Microhylidae	Cophixalus	Cophixalus wempi	25.8077
Microhylidae	Cophixalus	Cophixalus zweifeli	25.8077
Microhylidae	Cophyla	Cophyla alticola	24.8139
Microhylidae	Cophyla	Cophyla barbouri	22.3886
Microhylidae	Cophyla	Cophyla berara	20.7975
Microhylidae	Cophyla	Cophyla cowanii	24.8139
Microhylidae	Cophyla	Cophyla grandis	29.7716
Microhylidae	Cophyla	Cophyla karenae	24.8139
Microhylidae	Cophyla	Cophyla maharipeo	24.8139
Microhylidae	Cophyla	Cophyla mavomavo	26.9645
Microhylidae	Cophyla	Cophyla milloti	25.0382
Microhylidae	Cophyla	Cophyla noromalalae	24.8139
Microhylidae	Cophyla	Cophyla occultans	24.8139
Microhylidae	Cophyla	Cophyla olgae	24.8139
Microhylidae	Cophyla	Cophyla phyllodactyla	21.0309
Microhylidae	Cophyla	Cophyla pollicaris	22.1694
Microhylidae	Cophyla	Cophyla puellarum	24.8139
Microhylidae	Cophyla	Cophyla rava	24.8139
Microhylidae	Cophyla	Cophyla tetra	22.6048
Microhylidae	Cophyla	Cophyla tsaratananaensis	24.8139
Microhylidae	Cophyla	Cophyla tuberifera	22.3565
Microhylidae	Copiula	Copiula alpestris	23.5043
Microhylidae	Copiula	Copiula annanoreenae	23.5043
Microhylidae	Copiula	Copiula derongo	22.7432
Microhylidae	Copiula	Copiula exspectata	23.5043
Microhylidae	Copiula	Copiula fistulans	23.5043
Microhylidae	Copiula	Copiula guttata	25.9847
Microhylidae	Copiula	Copiula lennarti	23.5043
Microhylidae	Copiula	Copiula major	25.4875
Microhylidae	Copiula	Copiula minor	23.5043
Microhylidae	Copiula	Copiula obsti	19.076
Microhylidae	Copiula	Copiula oxyrhina	23.5043
Microhylidae	Copiula	Copiula pipiens	19.4339
Microhylidae	Copiula	Copiula tyleri	23.5043
Ceratobatrachidae	Cornufer	Cornufer acrochordus	23.5328
Ceratobatrachidae	Cornufer	Cornufer aculeodactylus	23.5328
Ceratobatrachidae	Cornufer	Cornufer adiastolus	23.5328
Ceratobatrachidae	Cornufer	Cornufer admiraltiensis	23.5328
Ceratobatrachidae	Cornufer	Cornufer akarithymus	23.5328
Ceratobatrachidae	Cornufer	Cornufer batantae	23.5328
Ceratobatrachidae	Cornufer	Cornufer bimaculatus	24.8778
Ceratobatrachidae	Cornufer	Cornufer boulengeri	23.5328
Ceratobatrachidae	Cornufer	Cornufer browni	23.5328
Ceratobatrachidae	Cornufer	Cornufer bufoniformis	23.5328
Ceratobatrachidae	Cornufer	Cornufer bufonulus	23.5328
Ceratobatrachidae	Cornufer	Cornufer caesiops	23.5328
Ceratobatrachidae	Cornufer	Cornufer cheesmanae	23.5328
Ceratobatrachidae	Cornufer	Cornufer citrinospilus	23.5328
Ceratobatrachidae	Cornufer	Cornufer cryptotis	13.3621
Ceratobatrachidae	Cornufer	Cornufer custos	23.5328
Ceratobatrachidae	Cornufer	Cornufer desticans	23.5328
Ceratobatrachidae	Cornufer	Cornufer elegans	23.5328
Ceratobatrachidae	Cornufer	Cornufer gigas	23.5328
Ceratobatrachidae	Cornufer	Cornufer gilliardi	23.5328
Ceratobatrachidae	Cornufer	Cornufer guentheri	30.118
Ceratobatrachidae	Cornufer	Cornufer guppyi	26.0159
Ceratobatrachidae	Cornufer	Cornufer hedigeri	23.5328
Ceratobatrachidae	Cornufer	Cornufer heffernani	23.5328
Ceratobatrachidae	Cornufer	Cornufer latro	23.5328
Ceratobatrachidae	Cornufer	Cornufer macrops	23.5328
Ceratobatrachidae	Cornufer	Cornufer macrosceles	23.5328
Ceratobatrachidae	Cornufer	Cornufer magnus	23.5328
Ceratobatrachidae	Cornufer	Cornufer malukuna	23.5328
Ceratobatrachidae	Cornufer	Cornufer mamusiorum	23.5328
Ceratobatrachidae	Cornufer	Cornufer manus	23.5328
Ceratobatrachidae	Cornufer	Cornufer mediodiscus	23.5328
Ceratobatrachidae	Cornufer	Cornufer mimicus	23.5328
Ceratobatrachidae	Cornufer	Cornufer minutus	23.5328
Ceratobatrachidae	Cornufer	Cornufer montanus	23.5328
Ceratobatrachidae	Cornufer	Cornufer myersi	23.5328
Ceratobatrachidae	Cornufer	Cornufer nakanaiorum	23.5328
Ceratobatrachidae	Cornufer	Cornufer neckeri	23.5328
Ceratobatrachidae	Cornufer	Cornufer nexipus	23.5328
Ceratobatrachidae	Cornufer	Cornufer opisthodon	23.5328
Ceratobatrachidae	Cornufer	Cornufer paepkei	23.5328
Ceratobatrachidae	Cornufer	Cornufer papuensis	13.9412
Ceratobatrachidae	Cornufer	Cornufer parilis	23.5328
Ceratobatrachidae	Cornufer	Cornufer parkeri	23.5328
Ceratobatrachidae	Cornufer	Cornufer pelewensis	13.286
Ceratobatrachidae	Cornufer	Cornufer punctatus	27.7562
Ceratobatrachidae	Cornufer	Cornufer schmidti	23.5328
Ceratobatrachidae	Cornufer	Cornufer solomonis	23.5328
Ceratobatrachidae	Cornufer	Cornufer sulcatus	23.5328
Ceratobatrachidae	Cornufer	Cornufer trossulus	23.5328
Ceratobatrachidae	Cornufer	Cornufer vertebralis	27.9702
Ceratobatrachidae	Cornufer	Cornufer vitianus	23.5328
Ceratobatrachidae	Cornufer	Cornufer vitiensis	25.8478
Ceratobatrachidae	Cornufer	Cornufer vogti	23.5328
Ceratobatrachidae	Cornufer	Cornufer weberi	21.5231
Ceratobatrachidae	Cornufer	Cornufer wolfi	23.5328
Ceratobatrachidae	Cornufer	Cornufer wuenscheorum	24.7105
Hylidae	Corythomantis	Corythomantis galeata	22.935
Hylidae	Corythomantis	Corythomantis greeningi	22.935
Craugastoridae	Craugastor	Craugastor adamastus	20.0021
Craugastoridae	Craugastor	Craugastor alfredi	23.1465
Craugastoridae	Craugastor	Craugastor amniscola	20.0021
Craugastoridae	Craugastor	Craugastor anciano	20.0021
Craugastoridae	Craugastor	Craugastor andi	13.9219
Craugastoridae	Craugastor	Craugastor angelicus	14.0833
Craugastoridae	Craugastor	Craugastor aphanus	20.0021
Craugastoridae	Craugastor	Craugastor augusti	19.9344
Craugastoridae	Craugastor	Craugastor aurilegulus	20.0021
Craugastoridae	Craugastor	Craugastor azueroensis	20.0021
Craugastoridae	Craugastor	Craugastor batrachylus	20.0021
Craugastoridae	Craugastor	Craugastor berkenbuschii	20.0021
Craugastoridae	Craugastor	Craugastor bocourti	19.7754
Craugastoridae	Craugastor	Craugastor bransfordii	23.1542
Craugastoridae	Craugastor	Craugastor brocchi	20.0021
Craugastoridae	Craugastor	Craugastor campbelli	20.0021
Craugastoridae	Craugastor	Craugastor catalinae	20.0021
Craugastoridae	Craugastor	Craugastor chac	20.0021
Craugastoridae	Craugastor	Craugastor charadra	20.0021
Craugastoridae	Craugastor	Craugastor chingopetaca	20.0021
Craugastoridae	Craugastor	Craugastor chrysozetetes	20.0021
Craugastoridae	Craugastor	Craugastor coffeus	20.0021
Craugastoridae	Craugastor	Craugastor crassidigitus	16.5311
Craugastoridae	Craugastor	Craugastor cruzi	20.0021
Craugastoridae	Craugastor	Craugastor cuaquero	13.8903
Craugastoridae	Craugastor	Craugastor cyanochthebius	20.0021
Craugastoridae	Craugastor	Craugastor daryi	35.9076
Craugastoridae	Craugastor	Craugastor decoratus	20.0021
Craugastoridae	Craugastor	Craugastor emcelae	20.7596
Craugastoridae	Craugastor	Craugastor emleni	20.0021
Craugastoridae	Craugastor	Craugastor epochthidius	20.0021
Craugastoridae	Craugastor	Craugastor escoces	20.0021
Craugastoridae	Craugastor	Craugastor evanesco	20.0021
Craugastoridae	Craugastor	Craugastor fecundus	20.0021
Craugastoridae	Craugastor	Craugastor fitzingeri	17.8908
Craugastoridae	Craugastor	Craugastor fleischmanni	16.4812
Craugastoridae	Craugastor	Craugastor galacticorhinus	20.0021
Craugastoridae	Craugastor	Craugastor glaucus	20.0021
Craugastoridae	Craugastor	Craugastor gollmeri	20.0021
Craugastoridae	Craugastor	Craugastor greggi	20.0021
Craugastoridae	Craugastor	Craugastor guerreroensis	20.0021
Craugastoridae	Craugastor	Craugastor gulosus	20.0021
Craugastoridae	Craugastor	Craugastor hobartsmithi	20.0021
Craugastoridae	Craugastor	Craugastor inachus	20.0021
Craugastoridae	Craugastor	Craugastor jota	20.0021
Craugastoridae	Craugastor	Craugastor laevissimus	20.0021
Craugastoridae	Craugastor	Craugastor laticeps	22.1626
Craugastoridae	Craugastor	Craugastor lauraster	20.0021
Craugastoridae	Craugastor	Craugastor lineatus	22.1017
Craugastoridae	Craugastor	Craugastor loki	18.8915
Craugastoridae	Craugastor	Craugastor longirostris	18.0562
Craugastoridae	Craugastor	Craugastor matudai	20.0021
Craugastoridae	Craugastor	Craugastor megacephalus	14.827
Craugastoridae	Craugastor	Craugastor megalotympanum	20.0021
Craugastoridae	Craugastor	Craugastor melanostictus	19.3259
Craugastoridae	Craugastor	Craugastor merendonensis	20.0021
Craugastoridae	Craugastor	Craugastor metriosistus	20.0021
Craugastoridae	Craugastor	Craugastor mexicanus	19.8239
Craugastoridae	Craugastor	Craugastor milesi	20.0021
Craugastoridae	Craugastor	Craugastor mimus	20.0021
Craugastoridae	Craugastor	Craugastor monnichorum	20.0021
Craugastoridae	Craugastor	Craugastor montanus	29.8057
Craugastoridae	Craugastor	Craugastor myllomyllon	20.0021
Craugastoridae	Craugastor	Craugastor nefrens	20.0021
Craugastoridae	Craugastor	Craugastor noblei	20.0021
Craugastoridae	Craugastor	Craugastor obesus	11.8486
Craugastoridae	Craugastor	Craugastor occidentalis	20.0021
Craugastoridae	Craugastor	Craugastor olanchano	20.0021
Craugastoridae	Craugastor	Craugastor omiltemanus	20.0021
Craugastoridae	Craugastor	Craugastor omoaensis	20.0021
Craugastoridae	Craugastor	Craugastor opimus	20.0021
Craugastoridae	Craugastor	Craugastor palenque	20.0021
Craugastoridae	Craugastor	Craugastor pechorum	20.0021
Craugastoridae	Craugastor	Craugastor pelorus	20.0021
Craugastoridae	Craugastor	Craugastor persimilis	20.0021
Craugastoridae	Craugastor	Craugastor phasma	20.0021
Craugastoridae	Craugastor	Craugastor podiciferus	23.2208
Craugastoridae	Craugastor	Craugastor polymniae	20.0021
Craugastoridae	Craugastor	Craugastor polyptychus	20.0021
Craugastoridae	Craugastor	Craugastor pozo	20.0021
Craugastoridae	Craugastor	Craugastor psephosypharus	20.0021
Craugastoridae	Craugastor	Craugastor punctariolus	11.8697
Craugastoridae	Craugastor	Craugastor pygmaeus	29.713
Craugastoridae	Craugastor	Craugastor raniformis	18.5296
Craugastoridae	Craugastor	Craugastor ranoides	12.8848
Craugastoridae	Craugastor	Craugastor rayo	20.0021
Craugastoridae	Craugastor	Craugastor rhodopis	18.8423
Craugastoridae	Craugastor	Craugastor rhyacobatrachus	20.0021
Craugastoridae	Craugastor	Craugastor rivulus	20.0021
Craugastoridae	Craugastor	Craugastor rostralis	20.0021
Craugastoridae	Craugastor	Craugastor rugosus	20.0021
Craugastoridae	Craugastor	Craugastor rugulosus	12.861
Craugastoridae	Craugastor	Craugastor rupinius	14.2775
Craugastoridae	Craugastor	Craugastor sabrinus	20.0021
Craugastoridae	Craugastor	Craugastor saltator	20.0021
Craugastoridae	Craugastor	Craugastor saltuarius	20.0021
Craugastoridae	Craugastor	Craugastor sandersoni	14.3085
Craugastoridae	Craugastor	Craugastor silvicola	20.0021
Craugastoridae	Craugastor	Craugastor spatulatus	19.8235
Craugastoridae	Craugastor	Craugastor stadelmani	20.0021
Craugastoridae	Craugastor	Craugastor stejnegerianus	20.0021
Craugastoridae	Craugastor	Craugastor stuarti	20.5948
Craugastoridae	Craugastor	Craugastor tabasarae	18.1067
Craugastoridae	Craugastor	Craugastor talamancae	16.4858
Craugastoridae	Craugastor	Craugastor tarahumaraensis	19.981
Craugastoridae	Craugastor	Craugastor taurus	20.0021
Craugastoridae	Craugastor	Craugastor taylori	20.0021
Craugastoridae	Craugastor	Craugastor trachydermus	20.0021
Craugastoridae	Craugastor	Craugastor underwoodi	20.0021
Craugastoridae	Craugastor	Craugastor uno	21.4442
Craugastoridae	Craugastor	Craugastor vocalis	20.0021
Craugastoridae	Craugastor	Craugastor vulcani	20.0021
Craugastoridae	Craugastor	Craugastor xucanebi	20.0021
Craugastoridae	Craugastor	Craugastor yucatanensis	20.0021
Myobatrachidae	Crinia	Crinia bilingua	20.3875
Myobatrachidae	Crinia	Crinia deserticola	18.8733
Myobatrachidae	Crinia	Crinia fimbriata	20.3875
Myobatrachidae	Crinia	Crinia flindersensis	20.3875
Myobatrachidae	Crinia	Crinia georgiana	20.3875
Myobatrachidae	Crinia	Crinia glauerti	20.3875
Myobatrachidae	Crinia	Crinia insignifera	20.3875
Myobatrachidae	Crinia	Crinia nimbus	25.1983
Myobatrachidae	Crinia	Crinia parinsignifera	18.0548
Myobatrachidae	Crinia	Crinia pseudinsignifera	20.3875
Myobatrachidae	Crinia	Crinia remota	20.3875
Myobatrachidae	Crinia	Crinia riparia	15.7534
Myobatrachidae	Crinia	Crinia signifera	15.9929
Myobatrachidae	Crinia	Crinia sloanei	20.3875
Myobatrachidae	Crinia	Crinia subinsignifera	20.3875
Myobatrachidae	Crinia	Crinia tasmaniensis	20.3875
Myobatrachidae	Crinia	Crinia tinnula	23.0701
Leptodactylidae	Crossodactylodes	Crossodactylodes bokermanni	18.7184
Leptodactylidae	Crossodactylodes	Crossodactylodes itambe	18.7184
Leptodactylidae	Crossodactylodes	Crossodactylodes izecksohni	18.7184
Leptodactylidae	Crossodactylodes	Crossodactylodes pintoi	18.7184
Leptodactylidae	Crossodactylodes	Crossodactylodes septentrionalis	18.7184
Hylodidae	Crossodactylus	Crossodactylus aeneus	21.6129
Hylodidae	Crossodactylus	Crossodactylus boulengeri	21.6129
Hylodidae	Crossodactylus	Crossodactylus caramaschii	21.034
Hylodidae	Crossodactylus	Crossodactylus cyclospinus	21.6129
Hylodidae	Crossodactylus	Crossodactylus dantei	21.6129
Hylodidae	Crossodactylus	Crossodactylus dispar	21.6129
Hylodidae	Crossodactylus	Crossodactylus franciscanus	21.6129
Hylodidae	Crossodactylus	Crossodactylus gaudichaudii	21.6129
Hylodidae	Crossodactylus	Crossodactylus grandis	21.6129
Hylodidae	Crossodactylus	Crossodactylus lutzorum	21.6129
Hylodidae	Crossodactylus	Crossodactylus schmidti	21.6129
Hylodidae	Crossodactylus	Crossodactylus timbuhy	21.6129
Hylodidae	Crossodactylus	Crossodactylus trachystomus	21.6129
Hylodidae	Crossodactylus	Crossodactylus werneri	21.6129
Scolecomorphidae	Crotaphatrema	Crotaphatrema bornmuelleri	41.8407
Scolecomorphidae	Crotaphatrema	Crotaphatrema lamottei	41.8407
Scolecomorphidae	Crotaphatrema	Crotaphatrema tchabalmbaboensis	40.446
Hylidae	Cruziohyla	Cruziohyla calcarifer	31.9004
Hylidae	Cruziohyla	Cruziohyla craspedopus	31.9004
Hemiphractidae	Cryptobatrachus	Cryptobatrachus boulengeri	15.8845
Hemiphractidae	Cryptobatrachus	Cryptobatrachus conditus	15.8845
Hemiphractidae	Cryptobatrachus	Cryptobatrachus fuhrmanni	15.8845
Hemiphractidae	Cryptobatrachus	Cryptobatrachus pedroruizi	15.8845
Hemiphractidae	Cryptobatrachus	Cryptobatrachus remotus	15.8845
Hemiphractidae	Cryptobatrachus	Cryptobatrachus ruthveni	15.8845
Cryptobranchidae	Cryptobranchus	Cryptobranchus alleganiensis	63.2968
Cryptobranchidae	Cryptobranchus	Cryptobranchus bishopi	63.2968
Hyperoliidae	Cryptothylax	Cryptothylax greshoffii	57.9834
Hyperoliidae	Cryptothylax	Cryptothylax minutus	57.9834
Plethodontidae	Cryptotriton	Cryptotriton alvarezdeltoroi	22.6318
Plethodontidae	Cryptotriton	Cryptotriton monzoni	22.0428
Plethodontidae	Cryptotriton	Cryptotriton nasalis	21.0765
Plethodontidae	Cryptotriton	Cryptotriton necopinus	22.0428
Plethodontidae	Cryptotriton	Cryptotriton sierraminensis	22.0428
Plethodontidae	Cryptotriton	Cryptotriton veraepacis	20.4197
Plethodontidae	Cryptotriton	Cryptotriton xucaneborum	22.0428
Microhylidae	Ctenophryne	Ctenophryne aequatorialis	33.0266
Microhylidae	Ctenophryne	Ctenophryne aterrima	33.0266
Microhylidae	Ctenophryne	Ctenophryne barbatula	33.0266
Microhylidae	Ctenophryne	Ctenophryne carpish	33.0266
Microhylidae	Ctenophryne	Ctenophryne geayi	31.6505
Microhylidae	Ctenophryne	Ctenophryne minor	33.0266
Cycloramphidae	Cycloramphus	Cycloramphus acangatan	17.2719
Cycloramphidae	Cycloramphus	Cycloramphus asper	17.7721
Cycloramphidae	Cycloramphus	Cycloramphus bandeirensis	16.94
Cycloramphidae	Cycloramphus	Cycloramphus bolitoglossus	17.7721
Cycloramphidae	Cycloramphus	Cycloramphus boraceiensis	18.2547
Cycloramphidae	Cycloramphus	Cycloramphus brasiliensis	17.7721
Cycloramphidae	Cycloramphus	Cycloramphus carvalhoi	17.7721
Cycloramphidae	Cycloramphus	Cycloramphus catarinensis	17.7721
Cycloramphidae	Cycloramphus	Cycloramphus cedrensis	17.7721
Cycloramphidae	Cycloramphus	Cycloramphus diringshofeni	17.7721
Cycloramphidae	Cycloramphus	Cycloramphus dubius	17.7721
Cycloramphidae	Cycloramphus	Cycloramphus duseni	17.7721
Cycloramphidae	Cycloramphus	Cycloramphus eleutherodactylus	17.0358
Cycloramphidae	Cycloramphus	Cycloramphus faustoi	17.7721
Cycloramphidae	Cycloramphus	Cycloramphus fuliginosus	17.1501
Cycloramphidae	Cycloramphus	Cycloramphus granulosus	17.7721
Cycloramphidae	Cycloramphus	Cycloramphus izecksohni	17.7721
Cycloramphidae	Cycloramphus	Cycloramphus juimirim	17.7721
Cycloramphidae	Cycloramphus	Cycloramphus lithomimeticus	17.7721
Cycloramphidae	Cycloramphus	Cycloramphus lutzorum	17.7721
Cycloramphidae	Cycloramphus	Cycloramphus migueli	17.7721
Cycloramphidae	Cycloramphus	Cycloramphus mirandaribeiroi	17.7721
Cycloramphidae	Cycloramphus	Cycloramphus ohausi	17.7721
Cycloramphidae	Cycloramphus	Cycloramphus organensis	17.7721
Cycloramphidae	Cycloramphus	Cycloramphus rhyakonastes	17.7721
Cycloramphidae	Cycloramphus	Cycloramphus semipalmatus	17.7721
Cycloramphidae	Cycloramphus	Cycloramphus stejnegeri	17.7721
Cycloramphidae	Cycloramphus	Cycloramphus valae	17.7721
Salamandridae	Cynops	Cynops ensicauda	15.1193
Salamandridae	Cynops	Cynops pyrrhogaster	15.1379
Microhylidae	Dasypops	Dasypops schirchi	33.41
Dendrobatidae	Dendrobates	Dendrobates auratus	12.6694
Dendrobatidae	Dendrobates	Dendrobates leucomelas	15.5667
Dendrobatidae	Dendrobates	Dendrobates nubeculosus	14.4078
Dendrobatidae	Dendrobates	Dendrobates tinctorius	15.2907
Dendrobatidae	Dendrobates	Dendrobates truncatus	12.5673
Bufonidae	Dendrophryniscus	Dendrophryniscus berthalutzae	12.8688
Bufonidae	Dendrophryniscus	Dendrophryniscus brevipollicatus	16.8402
Bufonidae	Dendrophryniscus	Dendrophryniscus carvalhoi	20.8559
Bufonidae	Dendrophryniscus	Dendrophryniscus krausae	12.987
Bufonidae	Dendrophryniscus	Dendrophryniscus leucomystax	16.5823
Bufonidae	Dendrophryniscus	Dendrophryniscus oreites	17.7459
Bufonidae	Dendrophryniscus	Dendrophryniscus organensis	17.7459
Bufonidae	Dendrophryniscus	Dendrophryniscus proboscideus	21.2531
Bufonidae	Dendrophryniscus	Dendrophryniscus skuki	17.7459
Bufonidae	Dendrophryniscus	Dendrophryniscus stawiarskyi	17.7459
Hylidae	Dendropsophus	Dendropsophus acreanus	17.3177
Hylidae	Dendropsophus	Dendropsophus amicorum	17.3177
Hylidae	Dendropsophus	Dendropsophus anataliasiasi	17.3177
Hylidae	Dendropsophus	Dendropsophus anceps	22.7238
Hylidae	Dendropsophus	Dendropsophus aperomeus	20.8846
Hylidae	Dendropsophus	Dendropsophus araguaya	17.3177
Hylidae	Dendropsophus	Dendropsophus battersbyi	17.3177
Hylidae	Dendropsophus	Dendropsophus berthalutzae	15.617
Hylidae	Dendropsophus	Dendropsophus bifurcus	16.3177
Hylidae	Dendropsophus	Dendropsophus bipunctatus	16.6587
Hylidae	Dendropsophus	Dendropsophus bogerti	17.3177
Hylidae	Dendropsophus	Dendropsophus bokermanni	17.3177
Hylidae	Dendropsophus	Dendropsophus branneri	12.5525
Hylidae	Dendropsophus	Dendropsophus brevifrons	18.8215
Hylidae	Dendropsophus	Dendropsophus cachimbo	17.3177
Hylidae	Dendropsophus	Dendropsophus carnifex	15.6133
Hylidae	Dendropsophus	Dendropsophus cerradensis	17.3177
Hylidae	Dendropsophus	Dendropsophus coffeus	17.3177
Hylidae	Dendropsophus	Dendropsophus columbianus	17.3177
Hylidae	Dendropsophus	Dendropsophus counani	17.3177
Hylidae	Dendropsophus	Dendropsophus cruzi	17.3177
Hylidae	Dendropsophus	Dendropsophus decipiens	17.3177
Hylidae	Dendropsophus	Dendropsophus delarivai	17.3177
Hylidae	Dendropsophus	Dendropsophus dutrai	17.3177
Hylidae	Dendropsophus	Dendropsophus ebraccatus	18.1523
Hylidae	Dendropsophus	Dendropsophus elegans	19.797
Hylidae	Dendropsophus	Dendropsophus elianeae	17.3177
Hylidae	Dendropsophus	Dendropsophus frosti	17.3177
Hylidae	Dendropsophus	Dendropsophus garagoensis	17.3177
Hylidae	Dendropsophus	Dendropsophus gaucheri	13.4829
Hylidae	Dendropsophus	Dendropsophus giesleri	22.3072
Hylidae	Dendropsophus	Dendropsophus grandisonae	17.3177
Hylidae	Dendropsophus	Dendropsophus gryllatus	17.3177
Hylidae	Dendropsophus	Dendropsophus haddadi	17.3177
Hylidae	Dendropsophus	Dendropsophus haraldschultzi	17.3177
Hylidae	Dendropsophus	Dendropsophus jimi	17.3177
Hylidae	Dendropsophus	Dendropsophus joannae	17.3177
Hylidae	Dendropsophus	Dendropsophus juliani	12.0204
Hylidae	Dendropsophus	Dendropsophus koechlini	19.6844
Hylidae	Dendropsophus	Dendropsophus labialis	14.0491
Hylidae	Dendropsophus	Dendropsophus leali	18.1187
Hylidae	Dendropsophus	Dendropsophus leucophyllatus	14.5629
Hylidae	Dendropsophus	Dendropsophus limai	17.3177
Hylidae	Dendropsophus	Dendropsophus luddeckei	17.3177
Hylidae	Dendropsophus	Dendropsophus luteoocellatus	17.3177
Hylidae	Dendropsophus	Dendropsophus manonegra	17.3177
Hylidae	Dendropsophus	Dendropsophus marmoratus	18.1283
Hylidae	Dendropsophus	Dendropsophus mathiassoni	17.3177
Hylidae	Dendropsophus	Dendropsophus melanargyreus	18.1714
Hylidae	Dendropsophus	Dendropsophus meridensis	14.0238
Hylidae	Dendropsophus	Dendropsophus meridianus	17.3177
Hylidae	Dendropsophus	Dendropsophus microcephalus	14.8558
Hylidae	Dendropsophus	Dendropsophus microps	17.3177
Hylidae	Dendropsophus	Dendropsophus minimus	17.3177
Hylidae	Dendropsophus	Dendropsophus minusculus	11.9938
Hylidae	Dendropsophus	Dendropsophus minutus	22.0513
Hylidae	Dendropsophus	Dendropsophus miyatai	20.822
Hylidae	Dendropsophus	Dendropsophus nahdereri	17.3177
Hylidae	Dendropsophus	Dendropsophus nanus	10.3306
Hylidae	Dendropsophus	Dendropsophus norandinus	17.3177
Hylidae	Dendropsophus	Dendropsophus novaisi	17.3177
Hylidae	Dendropsophus	Dendropsophus oliveirai	17.3177
Hylidae	Dendropsophus	Dendropsophus ozzyi	17.3177
Hylidae	Dendropsophus	Dendropsophus padreluna	17.3177
Hylidae	Dendropsophus	Dendropsophus parviceps	18.7736
Hylidae	Dendropsophus	Dendropsophus pauiniensis	17.3177
Hylidae	Dendropsophus	Dendropsophus phlebodes	17.3177
Hylidae	Dendropsophus	Dendropsophus praestans	17.3177
Hylidae	Dendropsophus	Dendropsophus pseudomeridianus	17.3177
Hylidae	Dendropsophus	Dendropsophus reichlei	12.1334
Hylidae	Dendropsophus	Dendropsophus rhea	17.3177
Hylidae	Dendropsophus	Dendropsophus rhodopeplus	15.7133
Hylidae	Dendropsophus	Dendropsophus riveroi	12.2223
Hylidae	Dendropsophus	Dendropsophus robertmertensi	12.4667
Hylidae	Dendropsophus	Dendropsophus rossalleni	17.3177
Hylidae	Dendropsophus	Dendropsophus rubicundulus	10.8627
Hylidae	Dendropsophus	Dendropsophus ruschii	17.3177
Hylidae	Dendropsophus	Dendropsophus salli	17.3177
Hylidae	Dendropsophus	Dendropsophus sanborni	10.8425
Hylidae	Dendropsophus	Dendropsophus sarayacuensis	16.2763
Hylidae	Dendropsophus	Dendropsophus sartori	12.4415
Hylidae	Dendropsophus	Dendropsophus schubarti	23.2618
Hylidae	Dendropsophus	Dendropsophus seniculus	21.11
Hylidae	Dendropsophus	Dendropsophus shiwiarum	17.3177
Hylidae	Dendropsophus	Dendropsophus soaresi	17.3177
Hylidae	Dendropsophus	Dendropsophus stingi	17.3177
Hylidae	Dendropsophus	Dendropsophus studerae	17.3177
Hylidae	Dendropsophus	Dendropsophus subocularis	17.3177
Hylidae	Dendropsophus	Dendropsophus timbeba	28.1212
Hylidae	Dendropsophus	Dendropsophus tintinnabulum	17.3177
Hylidae	Dendropsophus	Dendropsophus triangulum	14.5962
Hylidae	Dendropsophus	Dendropsophus tritaeniatus	13.8392
Hylidae	Dendropsophus	Dendropsophus virolinensis	17.3177
Hylidae	Dendropsophus	Dendropsophus walfordi	10.3141
Hylidae	Dendropsophus	Dendropsophus werneri	17.3177
Hylidae	Dendropsophus	Dendropsophus xapuriensis	17.3177
Hylidae	Dendropsophus	Dendropsophus yaracuyanus	17.3177
Plethodontidae	Dendrotriton	Dendrotriton bromeliacius	19.9827
Plethodontidae	Dendrotriton	Dendrotriton chujorum	21.1274
Plethodontidae	Dendrotriton	Dendrotriton cuchumatanus	20.5775
Plethodontidae	Dendrotriton	Dendrotriton kekchiorum	21.1274
Plethodontidae	Dendrotriton	Dendrotriton megarhinus	19.758
Plethodontidae	Dendrotriton	Dendrotriton rabbi	20.7421
Plethodontidae	Dendrotriton	Dendrotriton sanctibarbarus	21.9768
Plethodontidae	Dendrotriton	Dendrotriton xolocalcae	20.6542
Microhylidae	Dermatonotus	Dermatonotus muelleri	25.0228
Dermophiidae	Dermophis	Dermophis costaricense	30.2179
Dermophiidae	Dermophis	Dermophis glandulosus	30.2179
Dermophiidae	Dermophis	Dermophis gracilior	30.2179
Dermophiidae	Dermophis	Dermophis mexicanus	29.0617
Dermophiidae	Dermophis	Dermophis oaxacae	28.1524
Dermophiidae	Dermophis	Dermophis occidentalis	30.2179
Dermophiidae	Dermophis	Dermophis parviceps	30.7303
Plethodontidae	Desmognathus	Desmognathus abditus	16.4556
Plethodontidae	Desmognathus	Desmognathus aeneus	16.1995
Plethodontidae	Desmognathus	Desmognathus apalachicolae	15.0961
Plethodontidae	Desmognathus	Desmognathus aureatus	16.4556
Plethodontidae	Desmognathus	Desmognathus auriculatus	14.1294
Plethodontidae	Desmognathus	Desmognathus brimleyorum	15.0605
Plethodontidae	Desmognathus	Desmognathus carolinensis	15.4954
Plethodontidae	Desmognathus	Desmognathus conanti	14.3115
Plethodontidae	Desmognathus	Desmognathus folkertsi	15.3223
Plethodontidae	Desmognathus	Desmognathus fuscus	14.1431
Plethodontidae	Desmognathus	Desmognathus imitator	16.3115
Plethodontidae	Desmognathus	Desmognathus marmoratus	17.8671
Plethodontidae	Desmognathus	Desmognathus melanius	16.4556
Plethodontidae	Desmognathus	Desmognathus monticola	15.4581
Plethodontidae	Desmognathus	Desmognathus ochrophaeus	14.4051
Plethodontidae	Desmognathus	Desmognathus ocoee	16.1522
Plethodontidae	Desmognathus	Desmognathus orestes	14.3926
Plethodontidae	Desmognathus	Desmognathus organi	16.4556
Plethodontidae	Desmognathus	Desmognathus planiceps	14.5067
Plethodontidae	Desmognathus	Desmognathus quadramaculatus	17.9436
Plethodontidae	Desmognathus	Desmognathus santeetlah	14.3356
Plethodontidae	Desmognathus	Desmognathus welteri	15.3146
Plethodontidae	Desmognathus	Desmognathus wrighti	25.5287
Hylidae	Diaglena	Diaglena spatulata	16.9898
Eleutherodactylidae	Diasporus	Diasporus anthrax	18.8262
Eleutherodactylidae	Diasporus	Diasporus citrinobapheus	18.8262
Eleutherodactylidae	Diasporus	Diasporus diastema	16.4067
Eleutherodactylidae	Diasporus	Diasporus gularis	18.8262
Eleutherodactylidae	Diasporus	Diasporus hylaeformis	16.8621
Eleutherodactylidae	Diasporus	Diasporus igneus	18.8262
Eleutherodactylidae	Diasporus	Diasporus quidditus	18.8262
Eleutherodactylidae	Diasporus	Diasporus tigrillo	18.8262
Eleutherodactylidae	Diasporus	Diasporus tinker	18.8262
[truncated: 5,489 more rows]

## Sheet: All Amphibian EDGE scores
Family	Genus	Species	ED	GE	EDGE
Leiopelmatidae	Leiopelma	Leiopelma archeyi	62.8032	4	6.92839
Cryptobranchidae	Andrias	Andrias davidianus	61.1825	4	6.90266
Nasikabatrachidae	Nasikabatrachus	Nasikabatrachus sahyadrensis	107.281	3	6.76417
Sooglossidae	Sechellophryne	Sechellophryne pipilodryas	51.8454	4	6.73996
Sooglossidae	Sooglossus	Sooglossus thomasseti	50.8619	4	6.72117
Myobatrachidae	Taudactylus	Taudactylus acutirostris	41.4106	4	6.51999
Myobatrachidae	Taudactylus	Taudactylus eungellensis	41.4106	4	6.51999
Myobatrachidae	Taudactylus	Taudactylus pleione	41.4106	4	6.51999
Myobatrachidae	Taudactylus	Taudactylus rheophilus	41.4106	4	6.51999
Rhinodermatidae	Insuetophrynus	Insuetophrynus acarpicus	40.4235	4	6.49644
Heleophrynidae	Heleophryne	Heleophryne rosei	39.1545	4	6.46532
Arthroleptidae	Leptodactylodon	Leptodactylodon axillaris	37.7712	4	6.43027
Arthroleptidae	Leptodactylodon	Leptodactylodon erythrogaster	37.7712	4	6.43027
Rhinodermatidae	Rhinoderma	Rhinoderma rufum	36.3812	4	6.39376
Brevicipitidae	Balebreviceps	Balebreviceps hillmani	36.1786	4	6.38832
Conrauidae	Conraua	Conraua derooi	35.4442	4	6.36837
Calyptocephalellidae	Telmatobufo	Telmatobufo bullocki	35.0213	4	6.3567
Ranidae	Glandirana	Glandirana minima	32.0007	4	6.26912
Plethodontidae	Bradytriton	Bradytriton silus	31.9095	4	6.26635
Bombinatoridae	Barbourula	Barbourula kalimantanensis	62.7542	3	6.23448
Ranixalidae	Indirana	Indirana gundia	30.4873	4	6.22217
Ranixalidae	Indirana	Indirana phrynoderma	30.4873	4	6.22217
Craugastoridae	Oreobates	Oreobates pereger	29.5277	4	6.19122
Eleutherodactylidae	Eleutherodactylus	Eleutherodactylus richmondi	29.2873	4	6.18332
Craugastoridae	Holoaden	Holoaden bradei	29.1287	4	6.17807
Craugastoridae	Hypodactylus	Hypodactylus lucida	28.7709	4	6.16612
Plethodontidae	Chiropterotriton	Chiropterotriton arboreus	27.4573	4	6.12099
Plethodontidae	Chiropterotriton	Chiropterotriton lavae	27.0529	4	6.10668
Pipidae	Pipa	Pipa myersi	55.0787	3	6.1062
Phrynobatrachidae	Phrynobatrachus	Phrynobatrachus chukuchuku	26.7453	4	6.09566
Phrynobatrachidae	Phrynobatrachus	Phrynobatrachus intermedius	26.7453	4	6.09566
Dicroglossidae	Nannophrys	Nannophrys marmorata	26.6954	4	6.09385
Plethodontidae	Chiropterotriton	Chiropterotriton chiropterus	26.4657	4	6.08553
Bufonidae	Leptophryne	Leptophryne cruentata	26.1008	4	6.07215
Petropedetidae	Arthroleptides	Arthroleptides dutoiti	26.0193	4	6.06914
Microhylidae	Cophixalus	Cophixalus concinnus	25.8077	4	6.06128
Plethodontidae	Chiropterotriton	Chiropterotriton magnipes	25.5175	4	6.05039
Sooglossidae	Sechellophryne	Sechellophryne gardineri	51.8454	3	6.04681
Microhylidae	Rhombophryne	Rhombophryne helenae	25.2929	4	6.04189
Dicroglossidae	Ingerana	Ingerana charlesdarwini	24.9409	4	6.02841
Limnodynastidae	Philoria	Philoria frosti	24.9344	4	6.02816
Sooglossidae	Sooglossus	Sooglossus sechellensis	50.8619	3	6.02803
Hylidae	Megastomatohyla	Megastomatohyla mixe	24.7723	4	6.02189
Hylidae	Megastomatohyla	Megastomatohyla pellita	24.7723	4	6.02189
Mantellidae	Boophis	Boophis baetkei	24.6298	4	6.01634
Mantellidae	Boophis	Boophis tsilomaro	24.6298	4	6.01634
Plethodontidae	Chiropterotriton	Chiropterotriton terrestris	24.5529	4	6.01334
Microhylidae	Anodonthyla	Anodonthyla vallani	24.4503	4	6.00932
Eleutherodactylidae	Eleutherodactylus	Eleutherodactylus schmidti	24.4147	4	6.00792
Plethodontidae	Parvimolge	Parvimolge townsendi	24.3893	4	6.00692
Craugastoridae	Strabomantis	Strabomantis helonotus	24.1476	4	5.99735
Craugastoridae	Psychrophrynella	Psychrophrynella guillei	23.688	4	5.9789
Craugastoridae	Psychrophrynella	Psychrophrynella illimani	23.688	4	5.9789
Craugastoridae	Psychrophrynella	Psychrophrynella kallawaya	23.688	4	5.9789
Craugastoridae	Psychrophrynella	Psychrophrynella saltator	23.688	4	5.9789
Eleutherodactylidae	Eleutherodactylus	Eleutherodactylus poolei	23.6672	4	5.97806
Arthroleptidae	Astylosternus	Astylosternus nganhanus	23.5739	4	5.97427
Hyperoliidae	Alexteroon	Alexteroon jynx	23.4143	4	5.96776
Mantellidae	Mantidactylus	Mantidactylus pauliani	22.8616	4	5.94486
Craugastoridae	Oreobates	Oreobates zongoensis	22.7155	4	5.93872
Petropedetidae	Ericabatrachus	Ericabatrachus baleensis	22.6827	4	5.93734
Micrixalidae	Micrixalus	Micrixalus kottigeharensis	22.3955	4	5.92513
Eleutherodactylidae	Eleutherodactylus	Eleutherodactylus symingtoni	22.2778	4	5.92009
Hylidae	Phytotriades	Phytotriades auratus	22.2431	4	5.9186
Microhylidae	Parhoplophryne	Parhoplophryne usambarica	22.2099	4	5.91717
Arthroleptidae	Arthroleptis	Arthroleptis kidogo	22.1256	4	5.91353
Arthroleptidae	Arthroleptis	Arthroleptis kutogundua	22.1256	4	5.91353
Arthroleptidae	Arthroleptis	Arthroleptis troglodytes	22.1256	4	5.91353
Craugastoridae	Craugastor	Craugastor lineatus	22.1017	4	5.9125
Plethodontidae	Cryptotriton	Cryptotriton monzoni	22.0428	4	5.90994
Leptodactylidae	Pleurodema	Pleurodema somuncurense	21.856	4	5.9018
Brevicipitidae	Callulina	Callulina dawida	21.5472	4	5.8882
Craugastoridae	Pristimantis	Pristimantis simonsii	21.5452	4	5.88811
Arthroleptidae	Cardioglossa	Cardioglossa alsco	21.3299	4	5.87851
Arthroleptidae	Cardioglossa	Cardioglossa trifasciata	21.3299	4	5.87851
Hylidae	Charadrahyla	Charadrahyla altipotens	21.2275	4	5.87392
Hylidae	Charadrahyla	Charadrahyla trux	21.2275	4	5.87392
Eleutherodactylidae	Eleutherodactylus	Eleutherodactylus albipes	21.208	4	5.87304
Eleutherodactylidae	Eleutherodactylus	Eleutherodactylus parapelates	21.179	4	5.87173
Plethodontidae	Dendrotriton	Dendrotriton chujorum	21.1274	4	5.86941
Megophryidae	Leptolalax	Leptolalax botsfordi	21.0988	4	5.86811
Eleutherodactylidae	Eleutherodactylus	Eleutherodactylus paulsoni	20.9184	4	5.85991
Plethodontidae	Oedipina	Oedipina tomasi	20.9093	4	5.8595
Hylidae	Agalychnis	Agalychnis lemur	20.885	4	5.85839
Myobatrachidae	Geocrinia	Geocrinia alba	20.8817	4	5.85824
Microhylidae	Cophyla	Cophyla berara	20.7975	4	5.85438
Pyxicephalidae	Anhydrophryne	Anhydrophryne rattrayi	42.5707	3	5.85383
Pyxicephalidae	Anhydrophryne	Anhydrophryne ngongoniensis	42.5707	3	5.85383
Craugastoridae	Craugastor	Craugastor emcelae	20.7596	4	5.85264
Plethodontidae	Dendrotriton	Dendrotriton rabbi	20.7421	4	5.85184
Microhylidae	Melanobatrachus	Melanobatrachus indicus	42.4434	3	5.8509
Rhacophoridae	Raorchestes	Raorchestes ponmudi	20.6172	4	5.84608
Plethodontidae	Dendrotriton	Dendrotriton cuchumatanus	20.5775	4	5.84424
Plethodontidae	Cryptotriton	Cryptotriton veraepacis	20.4197	4	5.8369
Craugastoridae	Craugastor	Craugastor anciano	20.0021	4	5.81721
Craugastoridae	Craugastor	Craugastor catalinae	20.0021	4	5.81721
Craugastoridae	Craugastor	Craugastor coffeus	20.0021	4	5.81721
Craugastoridae	Craugastor	Craugastor cruzi	20.0021	4	5.81721
Craugastoridae	Craugastor	Craugastor emleni	20.0021	4	5.81721
Craugastoridae	Craugastor	Craugastor epochthidius	20.0021	4	5.81721
Craugastoridae	Craugastor	Craugastor fecundus	20.0021	4	5.81721
Craugastoridae	Craugastor	Craugastor glaucus	20.0021	4	5.81721
Craugastoridae	Craugastor	Craugastor greggi	20.0021	4	5.81721
Craugastoridae	Craugastor	Craugastor guerreroensis	20.0021	4	5.81721
Craugastoridae	Craugastor	Craugastor gulosus	20.0021	4	5.81721
Craugastoridae	Craugastor	Craugastor megalotympanum	20.0021	4	5.81721
Craugastoridae	Craugastor	Craugastor merendonensis	20.0021	4	5.81721
Craugastoridae	Craugastor	Craugastor milesi	20.0021	4	5.81721
Craugastoridae	Craugastor	Craugastor olanchano	20.0021	4	5.81721
Craugastoridae	Craugastor	Craugastor omoaensis	20.0021	4	5.81721
Craugastoridae	Craugastor	Craugastor polymniae	20.0021	4	5.81721
Craugastoridae	Craugastor	Craugastor pozo	20.0021	4	5.81721
Craugastoridae	Craugastor	Craugastor saltuarius	20.0021	4	5.81721
Craugastoridae	Craugastor	Craugastor stadelmani	20.0021	4	5.81721
Craugastoridae	Craugastor	Craugastor taurus	20.0021	4	5.81721
Craugastoridae	Craugastor	Craugastor trachydermus	20.0021	4	5.81721
Plethodontidae	Dendrotriton	Dendrotriton bromeliacius	19.9827	4	5.81628
Eleutherodactylidae	Eleutherodactylus	Eleutherodactylus lamprotes	19.92	4	5.8133
Eleutherodactylidae	Eleutherodactylus	Eleutherodactylus bartonsmithi	19.9105	4	5.81284
Eleutherodactylidae	Eleutherodactylus	Eleutherodactylus fowleri	19.9077	4	5.81271
Leptodactylidae	Leptodactylus	Leptodactylus silvanimbus	19.8501	4	5.80995
Plethodontidae	Ixalotriton	Ixalotriton parvus	19.6831	4	5.80191
Plethodontidae	Ixalotriton	Ixalotriton niger	19.6735	4	5.80144
Microhylidae	Microhyla	Microhyla karunaratnei	19.6483	4	5.80022
Microhylidae	Choerophryne	Choerophryne siegfriedi	19.6136	4	5.79854
Pelobatidae	Pelobates	Pelobates varaldii	40.2232	3	5.79844
Hylidae	Bromeliohyla	Bromeliohyla dendroscarta	19.6084	4	5.79829
Dendrobatidae	Minyobates	Minyobates steyermarki	19.5411	4	5.79502
Eleutherodactylidae	Eleutherodactylus	Eleutherodactylus parabates	19.4237	4	5.78929
Arthroleptidae	Arthroleptis	Arthroleptis nikeae	19.2541	4	5.78094
Plethodontidae	Oedipina	Oedipina maritima	19.106	4	5.77361
Brevicipitidae	Callulina	Callulina hanseni	19.0826	4	5.77244
Brevicipitidae	Callulina	Callulina kanga	19.0826	4	5.77244
Brevicipitidae	Callulina	Callulina laphami	19.0826	4	5.77244
Brevicipitidae	Callulina	Callulina meteora	19.0826	4	5.77244
Brevicipitidae	Callulina	Callulina shengena	19.0826	4	5.77244
Brevicipitidae	Callulina	Callulina stanleyi	19.0826	4	5.77244
Heleophrynidae	Heleophryne	Heleophryne hewitti	39.1545	3	5.77218
Eleutherodactylidae	Eleutherodactylus	Eleutherodactylus mariposa	18.9465	4	5.76564
Eleutherodactylidae	Eleutherodactylus	Eleutherodactylus jugans	18.762	4	5.75635
Proteidae	Proteus	Proteus anguinus	77.5878	2	5.75051
Eleutherodactylidae	Eleutherodactylus	Eleutherodactylus pezopetrus	18.6292	4	5.74961
Eleutherodactylidae	Eleutherodactylus	Eleutherodactylus rivularis	18.5463	4	5.74538
Craugastoridae	Niceforonia	Niceforonia adenobrachia	18.5268	4	5.74438
Mantellidae	Aglyptodactylus	Aglyptodactylus laticeps	38.0259	3	5.74367
Rhacophoridae	Philautus	Philautus jacobsoni	18.3985	4	5.73778
Rhacophoridae	Philautus	Philautus sanctisilvaticus	18.3985	4	5.73778
Bufonidae	Rhaebo	Rhaebo colomai	18.3879	4	5.73724
Arthroleptidae	Leptodactylodon	Leptodactylodon mertensi	37.7712	3	5.73712
Arthroleptidae	Leptodactylodon	Leptodactylodon ornatus	37.7712	3	5.73712
Arthroleptidae	Leptodactylodon	Leptodactylodon perreti	37.7712	3	5.73712
Arthroleptidae	Leptodactylodon	Leptodactylodon stevarti	37.7712	3	5.73712
Arthroleptidae	Leptodactylodon	Leptodactylodon wildi	37.7712	3	5.73712
Eleutherodactylidae	Eleutherodactylus	Eleutherodactylus turquinensis	18.3307	4	5.73428
Eleutherodactylidae	Eleutherodactylus	Eleutherodactylus nortoni	18.2047	4	5.72774
Leptodactylidae	Leptodactylus	Leptodactylus magistris	18.201	4	5.72755
Eleutherodactylidae	Eleutherodactylus	Eleutherodactylus chlorophenax	18.1979	4	5.72739
Eleutherodactylidae	Eleutherodactylus	Eleutherodactylus grandis	18.1881	4	5.72688
Eleutherodactylidae	Eleutherodactylus	Eleutherodactylus jasperi	18.1881	4	5.72688
Eleutherodactylidae	Eleutherodactylus	Eleutherodactylus juanariveroi	18.1881	4	5.72688
Eleutherodactylidae	Eleutherodactylus	Eleutherodactylus karlschmidti	18.1881	4	5.72688
Eleutherodactylidae	Eleutherodactylus	Eleutherodactylus lucioi	18.1881	4	5.72688
Eleutherodactylidae	Eleutherodactylus	Eleutherodactylus rufescens	18.1881	4	5.72688
Eleutherodactylidae	Eleutherodactylus	Eleutherodactylus semipalmatus	18.1881	4	5.72688
Eleutherodactylidae	Eleutherodactylus	Eleutherodactylus tetajulia	18.1881	4	5.72688
Eleutherodactylidae	Eleutherodactylus	Eleutherodactylus warreni	18.1881	4	5.72688
Plethodontidae	Thorius	Thorius minutissimus	18.1219	4	5.72342
Craugastoridae	Craugastor	Craugastor tabasarae	18.1067	4	5.72263
Rhacophoridae	Raorchestes	Raorchestes chalazodes	18.0372	4	5.71899
Rhacophoridae	Raorchestes	Raorchestes resplendens	18.0372	4	5.71899
Rhacophoridae	Raorchestes	Raorchestes shillongensis	18.0372	4	5.71899
Plethodontidae	Oedipina	Oedipina altura	17.9408	4	5.71391
Plethodontidae	Oedipina	Oedipina paucidentata	17.9408	4	5.71391
Cycloramphidae	Cycloramphus	Cycloramphus faustoi	17.7721	4	5.70496
Eleutherodactylidae	Eleutherodactylus	Eleutherodactylus glanduliferoides	17.7547	4	5.70403
Eleutherodactylidae	Eleutherodactylus	Eleutherodactylus rufifemoralis	17.7473	4	5.70364
Eleutherodactylidae	Eleutherodactylus	Eleutherodactylus furcyensis	17.7373	4	5.70311
Salamandridae	Echinotriton	Echinotriton chinhaiensis	17.6719	4	5.69961
Ceratobatrachidae	Platymantis	Platymantis insulatus	17.6692	4	5.69946
Aromobatidae	Allobates	Allobates juanii	17.5754	4	5.69443
Bufonidae	Peltophryne	Peltophryne lemur	17.5317	4	5.69207
Ambystomatidae	Ambystoma	Ambystoma amblycephalum	17.5218	4	5.69154
Ambystomatidae	Ambystoma	Ambystoma bombypellum	17.5218	4	5.69154
Ambystomatidae	Ambystoma	Ambystoma granulosum	17.5218	4	5.69154
Ambystomatidae	Ambystoma	Ambystoma leorae	17.5218	4	5.69154
Ambystomatidae	Ambystoma	Ambystoma taylori	17.5218	4	5.69154
Craugastoridae	Craugastor	Craugastor daryi	35.9076	3	5.68786
Rhacophoridae	Raorchestes	Raorchestes chlorosomma	17.4461	4	5.68744
Plethodontidae	Aquiloeurycea	Aquiloeurycea praecellens	17.4429	4	5.68727
Bufonidae	Adenomus	Adenomus kandianus	17.4041	4	5.68516
	Atopophrynus	Atopophrynus syntomopus	17.3701	4	5.68331
Hylidae	Dendropsophus	Dendropsophus amicorum	17.3177	4	5.68046
Ranixalidae	Indirana	Indirana diplosticta	35.5878	3	5.67916
Rhacophoridae	Ghatixalus	Ghatixalus variabilis	35.5601	3	5.6784
Hylidae	Scinax	Scinax alcatraz	17.2311	4	5.67572
Hylidae	Scinax	Scinax muriciensis	17.2311	4	5.67572
Dendrobatidae	Hyloxalus	Hyloxalus anthracinus	17.0221	4	5.66419
Ranixalidae	Indirana	Indirana leptodactyla	34.9519	3	5.66162
Eleutherodactylidae	Eleutherodactylus	Eleutherodactylus brevirostris	16.9167	4	5.65832
Eleutherodactylidae	Eleutherodactylus	Eleutherodactylus ventrilineatus	16.909	4	5.65789
Indotyphlidae	Praslinia	Praslinia cooperi	34.8004	3	5.6574
Myobatrachidae	Pseudophryne	Pseudophryne corroboree	16.8866	4	5.65664
Rhacophoridae	Pseudophilautus	Pseudophilautus ocularis	16.8823	4	5.6564
Mantellidae	Boophis	Boophis williamsi	16.8789	4	5.65621
Craugastoridae	Bryophryne	Bryophryne cophites	34.752	3	5.65605
Craugastoridae	Bryophryne	Bryophryne bustamantei	34.752	3	5.65605
Eleutherodactylidae	Eleutherodactylus	Eleutherodactylus locustus	16.8542	4	5.65483
Eleutherodactylidae	Eleutherodactylus	Eleutherodactylus eneidae	16.8479	4	5.65447
Hylidae	Hyloscirtus	Hyloscirtus chlorosteus	16.7791	4	5.65061
Eleutherodactylidae	Eleutherodactylus	Eleutherodactylus oxyrhyncus	16.7599	4	5.64953
Eleutherodactylidae	Eleutherodactylus	Eleutherodactylus apostates	16.7524	4	5.64911
Pipidae	Xenopus	Xenopus itombwensis	16.717	4	5.64711
Hynobiidae	Afghanodon	Afghanodon mustersi	16.712	4	5.64683
Plethodontidae	Nyctanolis	Nyctanolis pernix	34.4025	3	5.64622
Eleutherodactylidae	Eleutherodactylus	Eleutherodactylus bresslerae	16.6956	4	5.6459
Phrynobatrachidae	Phrynobatrachus	Phrynobatrachus krefftii	34.3297	3	5.64416
Plethodontidae	Nototriton	Nototriton lignicola	16.6418	4	5.64286
Herpelidae	Boulengerula	Boulengerula niedeni	34.2255	3	5.64121
Herpelidae	Boulengerula	Boulengerula taitana	34.189	3	5.64018
Craugastoridae	Craugastor	Craugastor fleischmanni	16.4812	4	5.63372
Pipidae	Xenopus	Xenopus longipes	16.4419	4	5.63146
Eleutherodactylidae	Eleutherodactylus	Eleutherodactylus counouspeus	33.8646	3	5.63091
Craugastoridae	Pristimantis	Pristimantis albericoi	16.4279	4	5.63066
Craugastoridae	Pristimantis	Pristimantis bernali	16.4279	4	5.63066
Craugastoridae	Pristimantis	Pristimantis hamiotae	16.4279	4	5.63066
Craugastoridae	Pristimantis	Pristimantis lichenoides	16.4279	4	5.63066
Craugastoridae	Pristimantis	Pristimantis pardalinus	16.4279	4	5.63066
Craugastoridae	Pristimantis	Pristimantis phragmipleuron	16.4279	4	5.63066
Craugastoridae	Pristimantis	Pristimantis torrenticola	16.4279	4	5.63066
Craugastoridae	Pristimantis	Pristimantis tribulosus	16.4279	4	5.63066
Craugastoridae	Pristimantis	Pristimantis veletis	16.4279	4	5.63066
Aromobatidae	Aromobates	Aromobates leopardalis	16.3018	4	5.6234
Aromobatidae	Aromobates	Aromobates meridensis	16.3018	4	5.6234
Calyptocephalellidae	Telmatobufo	Telmatobufo venustus	33.5621	3	5.6222
Herpelidae	Boulengerula	Boulengerula changamwensis	33.4359	3	5.61854
Megophryidae	Leptobrachella	Leptobrachella palmata	16.174	4	5.61598
Bufonidae	Wolterstorffina	Wolterstorffina chirioi	16.0533	4	5.60893
Rhacophoridae	Pseudophilautus	Pseudophilautus simba	16.0435	4	5.60836
Microhylidae	Ctenophryne	Ctenophryne carpish	33.0266	3	5.60658
Eleutherodactylidae	Eleutherodactylus	Eleutherodactylus thorectes	15.9828	4	5.60479
Aromobatidae	Aromobates	Aromobates nocturnus	15.9396	4	5.60224
Rhacophoridae	Rhacophorus	Rhacophorus pseudomalabaricus	15.9376	4	5.60212
Hylidae	Litoria	Litoria spenceri	15.8262	4	5.59552
Eleutherodactylidae	Eleutherodactylus	Eleutherodactylus cubanus	15.7467	4	5.59079
Conrauidae	Conraua	Conraua goliath	32.3747	3	5.58724
Dendrobatidae	Hyloxalus	Hyloxalus vertebralis	15.6844	4	5.58706
Hylidae	Litoria	Litoria nyakalensis	15.5655	4	5.57991
Eleutherodactylidae	Eleutherodactylus	Eleutherodactylus bakeri	15.5343	4	5.57802
Rhacophoridae	Raorchestes	Raorchestes marki	15.5338	4	5.57799
Hylidae	Hypsiboas	Hypsiboas cymbalum	15.5046	4	5.57623
Pyxicephalidae	Microbatrachella	Microbatrachella capensis	15.484	4	5.57498
Microhylidae	Micryletta	Micryletta steinegeri	31.8568	3	5.5716
Indotyphlidae	Grandisonia	Grandisonia brevis	31.6887	3	5.56647
Hylidae	Ecnomiohyla	Ecnomiohyla echinata	15.3271	4	5.56542
Hylidae	Ecnomiohyla	Ecnomiohyla rabborum	15.3271	4	5.56542
Hylidae	Ecnomiohyla	Ecnomiohyla salvaje	15.3271	4	5.56542
Hylidae	Ecnomiohyla	Ecnomiohyla valancifer	15.3271	4	5.56542
Rhacophoridae	Pseudophilautus	Pseudophilautus limbus	15.2726	4	5.56207
Hylidae	Duellmanohyla	Duellmanohyla salvavida	15.2717	4	5.56202
Eleutherodactylidae	Eleutherodactylus	Eleutherodactylus orientalis	15.2528	4	5.56085
Aromobatidae	Prostherapis	Prostherapis dunni	15.2438	4	5.5603
Hemiphractidae	Hemiphractus	Hemiphractus johnsoni	31.3867	3	5.55719
Microhylidae	Plethodontohyla	Plethodontohyla fonetana	31.2914	3	5.55424
Eleutherodactylidae	Eleutherodactylus	Eleutherodactylus dolomedes	15.1363	4	5.55366
Salamandridae	Calotriton	Calotriton arnoldi	15.1226	4	5.55281
Bombinatoridae	Barbourula	Barbourula busuangensis	62.7542	2	5.54133
Microhylidae	Hoplophryne	Hoplophryne uluguruensis	30.7816	3	5.53833
Plethodontidae	Bolitoglossa	Bolitoglossa zapoteca	14.8889	4	5.53821
Microhylidae	Hoplophryne	Hoplophryne rogersi	30.764	3	5.53777
Rhacophoridae	Raorchestes	Raorchestes griet	14.8669	4	5.53682
Bufonidae	Nimbaphrynoides	Nimbaphrynoides occidentalis	14.8586	4	5.5363
Hylidae	Isthmohyla	Isthmohyla angustilineata	14.8585	4	5.5363
Hylidae	Isthmohyla	Isthmohyla calypsa	14.8585	4	5.5363
Hylidae	Isthmohyla	Isthmohyla debilis	14.8585	4	5.5363
Hylidae	Isthmohyla	Isthmohyla graceae	14.8585	4	5.5363
Hylidae	Isthmohyla	Isthmohyla insolita	14.8585	4	5.5363
Plethodontidae	Thorius	Thorius aureus	14.8495	4	5.53573
Plethodontidae	Thorius	Thorius infernalis	14.8495	4	5.53573
Plethodontidae	Thorius	Thorius minydemus	14.8495	4	5.53573
Plethodontidae	Thorius	Thorius munificus	14.8495	4	5.53573
Plethodontidae	Thorius	Thorius narismagnus	14.8495	4	5.53573
Plethodontidae	Thorius	Thorius narisovalis	14.8495	4	5.53573
Plethodontidae	Thorius	Thorius pennatulus	14.8495	4	5.53573
Plethodontidae	Thorius	Thorius smithi	14.8495	4	5.53573
Plethodontidae	Thorius	Thorius spilogaster	14.8495	4	5.53573
Rhacophoridae	Raorchestes	Raorchestes munnarensis	14.8372	4	5.53495
Rhacophoridae	Raorchestes	Raorchestes sushili	14.776	4	5.53108
Rhacophoridae	Raorchestes	Raorchestes kaikatti	14.7475	4	5.52927
Bufonidae	Xanthophryne	Xanthophryne tigerina	14.7278	4	5.52802
Arthroleptidae	Cardioglossa	Cardioglossa manengouba	14.6076	4	5.52035
Ranidae	Rana	Rana chevronta	14.5717	4	5.51804
Ranidae	Rana	Rana holtzi	14.5717	4	5.51804
Plethodontidae	Phaeognathus	Phaeognathus hubrichti	30.0247	3	5.51422
Leptodactylidae	Leptodactylus	Leptodactylus fallax	14.4646	4	5.51114
Salamandridae	Lyciasalamandra	Lyciasalamandra billae	14.4344	4	5.50919
Craugastoridae	Craugastor	Craugastor montanus	29.8057	3	5.50714
Dendrobatidae	Hyloxalus	Hyloxalus edwardsi	14.3923	4	5.50646
Dendrobatidae	Hyloxalus	Hyloxalus ruizi	14.3923	4	5.50646
Hyperoliidae	Hyperolius	Hyperolius pickersgilli	14.3375	4	5.50289
Hyperoliidae	Hyperolius	Hyperolius tanneri	14.3375	4	5.50289
Hyperoliidae	Hyperolius	Hyperolius watsonae	14.3375	4	5.50289
Eleutherodactylidae	Eleutherodactylus	Eleutherodactylus leoncei	14.3176	4	5.50159
Eleutherodactylidae	Eleutherodactylus	Eleutherodactylus darlingtoni	14.3154	4	5.50145
Plethodontidae	Pseudoeurycea	Pseudoeurycea nigromaculata	14.2719	4	5.49861
Hylidae	Scinax	Scinax faivovichi	14.2441	4	5.49678
Plethodontidae	Chiropterotriton	Chiropterotriton dimidiatus	29.4827	3	5.4966
Nyctibatrachidae	Nyctibatrachus	Nyctibatrachus dattatreyaensis	14.2271	4	5.49567
Hylidae	Scinax	Scinax peixotoi	14.2095	4	5.49451
Hemiphractidae	Gastrotheca	Gastrotheca zeugocystis	14.1408	4	5.48998
Craugastoridae	Craugastor	Craugastor angelicus	14.0833	4	5.48617
Eleutherodactylidae	Eleutherodactylus	Eleutherodactylus amadeus	14.0061	4	5.48104
Eleutherodactylidae	Eleutherodactylus	Eleutherodactylus corona	14.0054	4	5.481
Proteidae	Necturus	Necturus alabamensis	28.9335	3	5.47842
Hylidae	Ptychohyla	Ptychohyla dendrophasma	13.9477	4	5.47715
Plethodontidae	Pseudoeurycea	Pseudoeurycea lynchi	13.9397	4	5.47661
Craugastoridae	Craugastor	Craugastor andi	13.9219	4	5.47542
Bufonidae	Churamiti	Churamiti maridadi	13.8949	4	5.47361
Plethodontidae	Isthmura	Isthmura naucampatepetl	13.8933	4	5.4735
Leiopelmatidae	Leiopelma	Leiopelma pakeka	58.55	2	5.47311
Leiopelmatidae	Leiopelma	Leiopelma hamiltoni	58.55	2	5.47311
Craugastoridae	Hypodactylus	Hypodactylus latens	28.7709	3	5.47297
Hynobiidae	Iranodon	Iranodon gorganensis	13.8467	4	5.47037
Plethodontidae	Isthmura	Isthmura gigantea	13.8287	4	5.46915
Pyxicephalidae	Arthroleptella	Arthroleptella rugosa	13.7813	4	5.46595
Eleutherodactylidae	Adelophryne	Adelophryne maranguapensis	28.4926	3	5.46358
Eleutherodactylidae	Eleutherodactylus	Eleutherodactylus sciagraphus	13.6847	4	5.4594
Eleutherodactylidae	Eleutherodactylus	Eleutherodactylus glandulifer	13.684	4	5.45935
Eleutherodactylidae	Eleutherodactylus	Eleutherodactylus fuscus	13.6835	4	5.45931
Plethodontidae	Pseudoeurycea	Pseudoeurycea unguidentis	13.6479	4	5.45689
Ranidae	Lithobates	Lithobates chichicuahutla	13.6267	4	5.45544
Ranidae	Lithobates	Lithobates pueblae	13.6267	4	5.45544
Eleutherodactylidae	Eleutherodactylus	Eleutherodactylus junori	13.5987	4	5.45352
Megophryidae	Oreolalax	Oreolalax sterlingae	13.5706	4	5.4516
Petropedetidae	Petropedetes	Petropedetes palmipes	28.0889	3	5.4498
Hylidae	Litoria	Litoria castanea	13.5375	4	5.44932
Hylidae	Litoria	Litoria lorica	13.5375	4	5.44932
Hylidae	Litoria	Litoria myola	13.5375	4	5.44932
Hylidae	Litoria	Litoria piperata	13.5375	4	5.44932
Mantellidae	Gephyromantis	Gephyromantis azzurrae	28.0717	3	5.44921
Bufonidae	Werneria	Werneria iboundji	13.5069	4	5.44721
Eleutherodactylidae	Eleutherodactylus	Eleutherodactylus sisyphodemus	13.4159	4	5.44092
Plethodontidae	Chiropterotriton	Chiropterotriton chondrostega	27.8091	3	5.44013
Bufonidae	Peltophryne	Peltophryne florentinoi	13.4039	4	5.44009
Bufonidae	Peltophryne	Peltophryne fluviatica	13.4039	4	5.44009
Mantellidae	Gephyromantis	Gephyromantis silvanus	27.7854	3	5.43931
Nyctibatrachidae	Nyctibatrachus	Nyctibatrachus vasanthi	27.7405	3	5.43775
Dendrobatidae	Hyloxalus	Hyloxalus delatorreae	13.3425	4	5.43581
Hynobiidae	Hynobius	Hynobius amjiensis	13.3405	4	5.43568
Microhylidae	Anodonthyla	Anodonthyla rouxae	27.5154	3	5.42988
Plethodontidae	Batrachoseps	Batrachoseps campi	27.4892	3	5.42897
Eleutherodactylidae	Eleutherodactylus	Eleutherodactylus tonyi	13.2424	4	5.42881
Hynobiidae	Hynobius	Hynobius abei	13.2199	4	5.42723
Odontophrynidae	Proceratophrys	Proceratophrys moratoi	13.1654	4	5.42339
Craugastoridae	Pristimantis	Pristimantis urichi	27.2965	3	5.42218
Mantellidae	Gephyromantis	Gephyromantis webbi	27.2233	3	5.41959
Eleutherodactylidae	Eleutherodactylus	Eleutherodactylus caribe	13.102	4	5.41891
Eleutherodactylidae	Eleutherodactylus	Eleutherodactylus eunaster	13.1003	4	5.41879
Hylidae	Isthmohyla	Isthmohyla tica	13.0972	4	5.41856
Craugastoridae	Phrynopus	Phrynopus dagmarae	13.0964	4	5.41851
Craugastoridae	Phrynopus	Phrynopus heimorum	13.0964	4	5.41851
Craugastoridae	Phrynopus	Phrynopus peruanus	13.0964	4	5.41851
Eleutherodactylidae	Eleutherodactylus	Eleutherodactylus orcutti	13.0559	4	5.41563
Ranidae	Odorrana	Odorrana wuchuanensis	13.0555	4	5.4156
Plethodontidae	Nototriton	Nototriton major	13.0498	4	5.4152
Plethodontidae	Bolitoglossa	Bolitoglossa decora	13.0232	4	5.4133
Microhylidae	Cophyla	Cophyla mavomavo	26.9645	3	5.41038
Bufonidae	Melanophryniscus	Melanophryniscus admirabilis	12.9781	4	5.41008
Bufonidae	Melanophryniscus	Melanophryniscus langonei	12.9781	4	5.41008
Eleutherodactylidae	Eleutherodactylus	Eleutherodactylus griphus	12.9696	4	5.40947
Nyctibatrachidae	Nyctibatrachus	Nyctibatrachus beddomii	26.9385	3	5.40945
Mantellidae	Gephyromantis	Gephyromantis horridus	26.7822	3	5.40384
Bufonidae	Pelophryne	Pelophryne linanitensis	12.8859	4	5.40346
Bufonidae	Pelophryne	Pelophryne murudensis	12.8859	4	5.40346
Craugastoridae	Craugastor	Craugastor ranoides	12.8848	4	5.40338
Phrynobatrachidae	Phrynobatrachus	Phrynobatrachus annulatus	26.7453	3	5.40251
Phrynobatrachidae	Phrynobatrachus	Phrynobatrachus ghanensis	26.7453	3	5.40251
Phrynobatrachidae	Phrynobatrachus	Phrynobatrachus irangi	26.7453	3	5.40251
Phrynobatrachidae	Phrynobatrachus	Phrynobatrachus pakenhami	26.7453	3	5.40251
Phrynobatrachidae	Phrynobatrachus	Phrynobatrachus ungujae	26.7453	3	5.40251
Hylidae	Isthmohyla	Isthmohyla rivularis	12.8692	4	5.40226
Dicroglossidae	Nannophrys	Nannophrys naeyakai	26.6954	3	5.40071
Dendrobatidae	Colostethus	Colostethus jacobuspetersi	12.8174	4	5.39852
Hylidae	Hyla	Hyla bocourti	12.8034	4	5.3975
Hylidae	Hyla	Hyla heinzsteinitzi	12.8034	4	5.3975
Hylidae	Hyla	Hyla nicefori	12.8034	4	5.3975
Rhacophoridae	Pseudophilautus	Pseudophilautus macropus	12.7467	4	5.39339
Rhacophoridae	Pseudophilautus	Pseudophilautus nemus	12.7467	4	5.39339
Rhacophoridae	Pseudophilautus	Pseudophilautus procax	12.7467	4	5.39339
Microhylidae	Plethodontohyla	Plethodontohyla brevipes	26.4487	3	5.39176
Plethodontidae	Thorius	Thorius magnipes	12.6864	4	5.38899
Hylidae	Agalychnis	Agalychnis moreletii	12.6648	4	5.38742
Plethodontidae	Pseudoeurycea	Pseudoeurycea ahuitzotl	12.646	4	5.38603
Plethodontidae	Pseudoeurycea	Pseudoeurycea aquatica	12.646	4	5.38603
Plethodontidae	Pseudoeurycea	Pseudoeurycea tlahcuiloh	12.646	4	5.38603
Salamandridae	Neurergus	Neurergus kaiseri	12.5781	4	5.38104
Nyctibatrachidae	Nyctibatrachus	Nyctibatrachus minor	26.1187	3	5.37967
Rhacophoridae	Pseudophilautus	Pseudophilautus lunatus	12.5405	4	5.37828
Plethodontidae	Bolitoglossa	Bolitoglossa capitana	12.5404	4	5.37827
Plethodontidae	Bolitoglossa	Bolitoglossa oresbia	12.5404	4	5.37827
Eleutherodactylidae	Eleutherodactylus	Eleutherodactylus iberia	12.5309	4	5.37756
Petropedetidae	Arthroleptides	Arthroleptides yakusini	26.0193	3	5.37599
Hemiphractidae	Flectonotus	Flectonotus fitzgeraldi	25.8794	3	5.3708
Plethodontidae	Bolitoglossa	Bolitoglossa longissima	12.4305	4	5.37012
Arthroleptidae	Arthroleptis	Arthroleptis xenodactylus	25.8606	3	5.3701
Microhylidae	Cophixalus	Cophixalus mcdonaldi	25.8077	3	5.36813
Microhylidae	Cophixalus	Cophixalus monticola	25.8077	3	5.36813
Microhylidae	Cophixalus	Cophixalus neglectus	25.8077	3	5.36813
Craugastoridae	Pristimantis	Pristimantis suetus	25.7978	3	5.36776
Craugastoridae	Pristimantis	Pristimantis prolatus	25.7778	3	5.36702
Eleutherodactylidae	Eleutherodactylus	Eleutherodactylus cavernicola	12.3786	4	5.36624
Ranixalidae	Indirana	Indirana brachytarsus	25.6928	3	5.36384
Arthroleptidae	Arthroleptis	Arthroleptis aureoli	25.6863	3	5.36359
Eleutherodactylidae	Eleutherodactylus	Eleutherodactylus greyi	25.6655	3	5.36281
Hynobiidae	Hynobius	Hynobius okiensis	12.3122	4	5.36127
Ranidae	Lithobates	Lithobates omiltemanus	12.2271	4	5.35485
Microhylidae	Oreophryne	Oreophryne monticola	25.2577	3	5.3474
Petropedetidae	Arthroleptides	Arthroleptides martiensseni	25.152	3	5.34337
Ambystomatidae	Ambystoma	Ambystoma mexicanum	12.0605	4	5.34218
Brevicipitidae	Probreviceps	Probreviceps uluguruensis	25.1044	3	5.34155
Brevicipitidae	Breviceps	Breviceps sylvestris	25.0628	3	5.33995
Microhylidae	Cophyla	Cophyla milloti	25.0382	3	5.33901
Hylidae	Ptychohyla	Ptychohyla macrotympanum	11.9846	4	5.33635
Hylidae	Ptychohyla	Ptychohyla sanctaecrucis	11.9846	4	5.33635
Brevicipitidae	Probreviceps	Probreviceps durirostris	24.9512	3	5.33566
Limnodynastidae	Philoria	Philoria sphagnicolus	24.9344	3	5.33501
Limnodynastidae	Philoria	Philoria kundagungan	24.9344	3	5.33501
Limnodynastidae	Philoria	Philoria loveridgei	24.9344	3	5.33501
Limnodynastidae	Philoria	Philoria pughi	24.9344	3	5.33501
Limnodynastidae	Philoria	Philoria richmondensis	24.9344	3	5.33501
Craugastoridae	Hypodactylus	Hypodactylus elassodiscus	24.9184	3	5.3344
Rhacophoridae	Pseudophilautus	Pseudophilautus papillosus	11.9031	4	5.33006
Mantellidae	Boophis	Boophis boehmei	24.7843	3	5.32921
Hylidae	Megastomatohyla	Megastomatohyla mixomaculata	24.7723	3	5.32874
Hylidae	Megastomatohyla	Megastomatohyla nubicola	24.7723	3	5.32874
Bufonidae	Ghatophryne	Ghatophryne ornata	24.7325	3	5.3272
Brevicipitidae	Probreviceps	Probreviceps rungwensis	24.716	3	5.32655
Eleutherodactylidae	Eleutherodactylus	Eleutherodactylus blairhedgesi	11.8547	4	5.3263
Craugastoridae	Craugastor	Craugastor obesus	11.8486	4	5.32582
Hylidae	Bokermannohyla	Bokermannohyla izecksohni	11.8345	4	5.32472
Eleutherodactylidae	Eleutherodactylus	Eleutherodactylus jaumei	11.8174	4	5.32339
Mantellidae	Boophis	Boophis arcanus	24.6298	3	5.3232
Mantellidae	Boophis	Boophis haingana	24.6298	3	5.3232
Mantellidae	Boophis	Boophis narinsi	24.6298	3	5.3232
Mantellidae	Boophis	Boophis piperatus	24.6298	3	5.3232
Mantellidae	Boophis	Boophis rhodoscelis	24.6298	3	5.3232
Arthroleptidae	Arthroleptis	Arthroleptis francei	24.608	3	5.32235
Craugastoridae	Phrynopus	Phrynopus tautzorum	11.7887	4	5.32115
Rhacophoridae	Theloderma	Theloderma bicolor	24.5521	3	5.32016
Ambystomatidae	Ambystoma	Ambystoma dumerilii	11.7729	4	5.31992
Ambystomatidae	Ambystoma	Ambystoma andersoni	11.7261	4	5.31625
Microhylidae	Anodonthyla	Anodonthyla emilei	24.4503	3	5.31617
Microhylidae	Anodonthyla	Anodonthyla jeanbai	24.4503	3	5.31617
Brevicipitidae	Probreviceps	Probreviceps rhodesianus	24.3407	3	5.31185
Salamandridae	Neurergus	Neurergus derjugini	11.639	4	5.30938
Ptychadenidae	Ptychadena	Ptychadena broadleyi	24.2718	3	5.30913
Ptychadenidae	Ptychadena	Ptychadena nana	24.2718	3	5.30913
Dendrobatidae	Excidobates	Excidobates mysteriosus	24.2319	3	5.30755
Mantellidae	Spinomantis	Spinomantis brunae	24.2111	3	5.30673
Mantellidae	Spinomantis	Spinomantis microtis	24.2111	3	5.30673
Craugastoridae	Strabomantis	Strabomantis ruizi	24.1476	3	5.30421
Microhylidae	Rhombophryne	Rhombophryne guentherpetersi	24.1276	3	5.30341
Mantellidae	Mantella	Mantella aurantiaca	11.5208	4	5.29998
Megophryidae	Oreolalax	Oreolalax liangbeiensis	11.4822	4	5.2969
Pipidae	Xenopus	Xenopus largeni	23.9547	3	5.2965
Mantellidae	Gephyromantis	Gephyromantis corvus	23.8287	3	5.29144
Micrixalidae	Micrixalus	Micrixalus gadgili	23.8216	3	5.29116
Craugastoridae	Psychrophrynella	Psychrophrynella boettgeri	23.688	3	5.28576
Craugastoridae	Psychrophrynella	Psychrophrynella usurpator	23.688	3	5.28576
Bufonidae	Altiphrynoides	Altiphrynoides osgoodi	11.341	4	5.28552
Mantellidae	Mantella	Mantella milotympanum	11.3244	4	5.28417
Eleutherodactylidae	Eleutherodactylus	Eleutherodactylus minutus	23.6444	3	5.28399
Arthroleptidae	Cardioglossa	Cardioglossa schioetzi	23.6313	3	5.28346
Arthroleptidae	Astylosternus	Astylosternus fallax	23.5739	3	5.28113
Arthroleptidae	Astylosternus	Astylosternus laurenti	23.5739	3	5.28113
Arthroleptidae	Astylosternus	Astylosternus perreti	23.5739	3	5.28113
Arthroleptidae	Astylosternus	Astylosternus ranoides	23.5739	3	5.28113
Ceratobatrachidae	Cornufer	Cornufer vitianus	23.5328	3	5.27945
Plethodontidae	Pseudoeurycea	Pseudoeurycea juarezi	11.2137	4	5.27515
Plethodontidae	Pseudoeurycea	Pseudoeurycea brunnata	11.2041	4	5.27436
Plethodontidae	Pseudoeurycea	Pseudoeurycea saltator	11.1917	4	5.27334
Plethodontidae	Bolitoglossa	Bolitoglossa diaphora	11.1555	4	5.27037
Ptychadenidae	Ptychadena	Ptychadena newtoni	23.2891	3	5.26947
Eleutherodactylidae	Eleutherodactylus	Eleutherodactylus pituinus	23.2854	3	5.26932
Bufonidae	Incilius	Incilius fastidiosus	11.077	4	5.26389
Arthroleptidae	Arthroleptis	Arthroleptis tanneri	23.1478	3	5.26364
Rhinophrynidae	Rhinophrynus	Rhinophrynus dorsalis	190.998	0	5.25748
Craugastoridae	Hypodactylus	Hypodactylus brunneus	22.977	3	5.25653
Bufonidae	Atelopus	Atelopus peruensis	10.9788	4	5.25573
Rhacophoridae	Philautus	Philautus disgregus	22.9454	3	5.25522
Hyperoliidae	Phlyctimantis	Phlyctimantis keithae	22.9366	3	5.25485
Pyxicephalidae	Natalobatrachus	Natalobatrachus bonebergi	22.9094	3	5.25371
Ranidae	Lithobates	Lithobates sevosus	10.9516	4	5.25345
Mantellidae	Mantidactylus	Mantidactylus madecassus	22.8616	3	5.25171
Eleutherodactylidae	Eleutherodactylus	Eleutherodactylus rhodesi	10.9186	4	5.25069
Hemisotidae	Hemisus	Hemisus guttatus	46.5819	2	5.24875
Craugastoridae	Oreobates	Oreobates ayacucho	22.7155	3	5.24557
Mantellidae	Mantella	Mantella bernhardi	22.7125	3	5.24544
Bufonidae	Rhinella	Rhinella chavin	10.8528	4	5.24515
Plethodontidae	Bolitoglossa	Bolitoglossa carri	10.8481	4	5.24476
Plethodontidae	Pseudoeurycea	Pseudoeurycea smithi	10.8442	4	5.24443
Aromobatidae	Mannophryne	Mannophryne caquetio	10.8384	4	5.24394
Aromobatidae	Mannophryne	Mannophryne cordilleriana	10.8384	4	5.24394
Aromobatidae	Mannophryne	Mannophryne lamarcai	10.8384	4	5.24394
Aromobatidae	Mannophryne	Mannophryne neblina	10.8384	4	5.24394
Mantellidae	Boehmantis	Boehmantis microtympanum	22.6563	3	5.24307
Hylidae	Litoria	Litoria brevipalmata	22.6542	3	5.24298
Microhylidae	Anodonthyla	Anodonthyla hutchisoni	22.6359	3	5.24221
Plethodontidae	Cryptotriton	Cryptotriton alvarezdeltoroi	22.6318	3	5.24203
Microhylidae	Cophyla	Cophyla tetra	22.6048	3	5.24089
Arthroleptidae	Astylosternus	Astylosternus schioetzi	22.552	3	5.23865
Hylidae	Hyloscirtus	Hyloscirtus ptychodactylus	10.7311	4	5.23484
Petropedetidae	Petropedetes	Petropedetes perreti	22.3154	3	5.22856
Brevicipitidae	Probreviceps	Probreviceps macrodactylus	22.2833	3	5.22718
Dendrobatidae	Andinobates	Andinobates abditus	10.6405	4	5.22708
Craugastoridae	Phrynopus	Phrynopus juninensis	10.6401	4	5.22705
Eleutherodactylidae	Eleutherodactylus	Eleutherodactylus zeus	22.2568	3	5.22604
Craugastoridae	Ceuthomantis	Ceuthomantis aracamuni	45.426	2	5.22415
Microhylidae	Madecassophryne	Madecassophryne truebae	22.2099	3	5.22402
Brevicipitidae	Probreviceps	Probreviceps loveridgei	22.1337	3	5.22073
Arthroleptidae	Arthroleptis	Arthroleptis bioko	22.1256	3	5.22038
Arthroleptidae	Arthroleptis	Arthroleptis fichika	22.1256	3	5.22038
Arthroleptidae	Arthroleptis	Arthroleptis perreti	22.1256	3	5.22038
Craugastoridae	Phrynopus	Phrynopus kauneorum	10.5226	4	5.2169
Hylidae	Litoria	Litoria dayi	21.9994	3	5.21491
Ranidae	Odorrana	Odorrana ishikawae	21.9439	3	5.2125
Cycloramphidae	Thoropa	Thoropa lutzi	21.9024	3	5.21068
Plethodontidae	Pseudoeurycea	Pseudoeurycea exspectata	10.4189	4	5.20786
Eleutherodactylidae	Eleutherodactylus	Eleutherodactylus patriciae	21.7377	3	5.20347
Eleutherodactylidae	Eleutherodactylus	Eleutherodactylus auriculatoides	21.7208	3	5.20272
Craugastoridae	Pristimantis	Pristimantis rhodoplichus	21.5286	3	5.19423
Alsodidae	Alsodes	Alsodes vanzolinii	10.2562	4	5.19351
Mantellidae	Tsingymantis	Tsingymantis antitra	43.9348	2	5.19151
Craugastoridae	Craugastor	Craugastor uno	21.4442	3	5.19047
Megophryidae	Scutiger	Scutiger maculatus	10.2058	4	5.18902
Ranidae	Amolops	Amolops hainanensis	21.3329	3	5.1855
Arthroleptidae	Cardioglossa	Cardioglossa venusta	21.3299	3	5.18537
Plethodontidae	Pseudoeurycea	Pseudoeurycea anitae	10.1311	4	5.18233
Hylidae	Charadrahyla	Charadrahyla chaneque	21.2275	3	5.18077
Eleutherodactylidae	Eleutherodactylus	Eleutherodactylus hypostenor	21.1936	3	5.17925
Plethodontidae	Dendrotriton	Dendrotriton kekchiorum	21.1274	3	5.17626
Craugastoridae	Pristimantis	Pristimantis cremnobates	21.1162	3	5.17575
Craugastoridae	Pristimantis	Pristimantis melanogaster	21.1117	3	5.17555
Megophryidae	Leptolalax	Leptolalax alpinus	21.0988	3	5.17497
Megophryidae	Leptolalax	Leptolalax applebyi	21.0988	3	5.17497
Megophryidae	Leptolalax	Leptolalax bidoupensis	21.0988	3	5.17497
Megophryidae	Leptolalax	Leptolalax melicus	21.0988	3	5.17497
Eleutherodactylidae	Eleutherodactylus	Eleutherodactylus gryllus	21.0792	3	5.17408
Plethodontidae	Cryptotriton	Cryptotriton nasalis	21.0765	3	5.17395
Plethodontidae	Oedipina	Oedipina carablanca	21.0475	3	5.17264
Plethodontidae	Oedipina	Oedipina gephyra	21.0244	3	5.17159
Bufonidae	Incilius	Incilius holdridgei	10.0022	4	5.17069
Bufonidae	Incilius	Incilius peripatetes	10.0022	4	5.17069
Plethodontidae	Chiropterotriton	Chiropterotriton multidentatus	20.9127	3	5.16651
Eleutherodactylidae	Eleutherodactylus	Eleutherodactylus glamyrus	20.8575	3	5.16399
Plethodontidae	Chiropterotriton	Chiropterotriton cracens	20.8567	3	5.16395
Bufonidae	Dendrophryniscus	Dendrophryniscus carvalhoi	20.8559	3	5.16391
Rhacophoridae	Rhacophorus	Rhacophorus lateralis	20.799	3	5.1613
Rhacophoridae	Gracixalus	Gracixalus lumarius	20.7358	3	5.1584
Plethodontidae	Pseudoeurycea	Pseudoeurycea goebeli	9.86118	4	5.15778
Plethodontidae	Pseudoeurycea	Pseudoeurycea rex	9.84496	4	5.15629
Craugastoridae	Craugastor	Craugastor stuarti	20.5948	3	5.1519
Bufonidae	Pedostibes	Pedostibes tuberculosus	20.5931	3	5.15182
Rhacophoridae	Gracixalus	Gracixalus quyeti	20.4745	3	5.14631
Eleutherodactylidae	Eleutherodactylus	Eleutherodactylus haitianus	20.4222	3	5.14387
Ranidae	Amolops	Amolops hongkongensis	20.4136	3	5.14347
Dicroglossidae	Limnonectes	Limnonectes namiyei	20.3559	3	5.14077
Dicroglossidae	Limnonectes	Limnonectes nitidus	20.3559	3	5.14077
Myobatrachidae	Mixophyes	Mixophyes fleayi	20.3154	3	5.13887
Myobatrachidae	Mixophyes	Mixophyes iteratus	20.3154	3	5.13887
Ceratobatrachidae	Platymantis	Platymantis hazelae	20.2555	3	5.13606
Craugastoridae	Craugastor	Craugastor aurilegulus	20.0021	3	5.12406
Craugastoridae	Craugastor	Craugastor azueroensis	20.0021	3	5.12406
Craugastoridae	Craugastor	Craugastor charadra	20.0021	3	5.12406
Craugastoridae	Craugastor	Craugastor hobartsmithi	20.0021	3	5.12406
Craugastoridae	Craugastor	Craugastor inachus	20.0021	3	5.12406
Craugastoridae	Craugastor	Craugastor laevissimus	20.0021	3	5.12406
Craugastoridae	Craugastor	Craugastor lauraster	20.0021	3	5.12406
Craugastoridae	Craugastor	Craugastor omiltemanus	20.0021	3	5.12406
Craugastoridae	Craugastor	Craugastor pechorum	20.0021	3	5.12406
Craugastoridae	Craugastor	Craugastor rhyacobatrachus	20.0021	3	5.12406
Craugastoridae	Craugastor	Craugastor sabrinus	20.0021	3	5.12406
Craugastoridae	Craugastor	Craugastor silvicola	20.0021	3	5.12406
Craugastoridae	Craugastor	Craugastor vulcani	20.0021	3	5.12406
Hylidae	Phyllomedusa	Phyllomedusa ayeaye	9.49651	4	5.12363
Bufonidae	Atelopus	Atelopus nanay	9.46052	4	5.1202
Phrynobatrachidae	Phrynobatrachus	Phrynobatrachus pintoi	19.8328	3	5.11597
Craugastoridae	Craugastor	Craugastor spatulatus	19.8235	3	5.11552
Calyptocephalellidae	Calyptocephalella	Calyptocephalella gayi	40.485	2	5.11163
Bufonidae	Nectophrynoides	Nectophrynoides laticeps	9.36064	4	5.1106
Bufonidae	Nectophrynoides	Nectophrynoides paulae	9.36064	4	5.1106
Bufonidae	Nectophrynoides	Nectophrynoides poyntoni	9.36064	4	5.1106
Bufonidae	Nectophrynoides	Nectophrynoides pseudotornieri	9.36064	4	5.1106
Bufonidae	Nectophrynoides	Nectophrynoides wendyae	9.36064	4	5.1106
Craugastoridae	Phrynopus	Phrynopus bracki	19.6653	3	5.1079
Microhylidae	Microhyla	Microhyla sholigari	19.6483	3	5.10707
Microhylidae	Microhyla	Microhyla zeylanica	19.6483	3	5.10707
Hylidae	Exerodonta	Exerodonta perkinsi	9.30893	4	5.1056
Rhacophoridae	Pseudophilautus	Pseudophilautus amboli	9.24449	4	5.09933
Pipidae	Xenopus	Xenopus gilli	19.4403	3	5.09695
Bufonidae	Rhinella	Rhinella amabilis	9.22012	4	5.09695
Salamandridae	Euproctus	Euproctus platycephalus	19.4209	3	5.096
Bufonidae	Duttaphrynus	Duttaphrynus sumatranus	9.20971	4	5.09593
Salamandridae	Notophthalmus	Notophthalmus meridionalis	19.4137	3	5.09565
Microhylidae	Callulops	Callulops kopsteini	19.4136	3	5.09564
Hylidae	Plectrohyla	Plectrohyla siopela	9.18741	4	5.09374
Rhacophoridae	Raorchestes	Raorchestes nerostagona	19.3106	3	5.09058
Hyperoliidae	Kassina	Kassina jozani	19.3099	3	5.09055
Eleutherodactylidae	Eleutherodactylus	Eleutherodactylus principalis	19.2629	3	5.08823
Rhacophoridae	Liuixalus	Liuixalus romeri	19.1976	3	5.085
Eleutherodactylidae	Eleutherodactylus	Eleutherodactylus sommeri	19.1954	3	5.0849
Ranidae	Babina	Babina subaspera	19.1466	3	5.08248
Ranidae	Rana	Rana sauteri	19.1034	3	5.08033
Craugastoridae	Hypodactylus	Hypodactylus dolops	39.0605	2	5.07668
Hylidae	Litoria	Litoria booroolongensis	9.01027	4	5.0762
Hylidae	Smilisca	Smilisca dentata	19.0167	3	5.07601
Eleutherodactylidae	Eleutherodactylus	Eleutherodactylus melacara	18.9439	3	5.07237
Eleutherodactylidae	Eleutherodactylus	Eleutherodactylus leberi	18.9339	3	5.07186
Megophryidae	Megophrys	Megophrys brachykolos	18.8919	3	5.06975
Megophryidae	Megophrys	Megophrys ligayae	18.8919	3	5.06975
Dicroglossidae	Fejervarya	Fejervarya nicobariensis	18.8324	3	5.06676
Plethodontidae	Oedipina	Oedipina stenopodia	18.7417	3	5.06217
Eleutherodactylidae	Eleutherodactylus	Eleutherodactylus adelus	18.6427	3	5.05715
Pyxicephalidae	Nothophryne	Nothophryne broadleyi	18.6376	3	5.05689
Rhyacotritonidae	Rhyacotriton	Rhyacotriton olympicus	38.243	2	5.05607
Rhacophoridae	Liuixalus	Liuixalus ocellatus	18.5985	3	5.0549
Eleutherodactylidae	Eleutherodactylus	Eleutherodactylus toa	18.5705	3	5.05347
Eleutherodactylidae	Eleutherodactylus	Eleutherodactylus wightmanae	18.5459	3	5.05221
Microhylidae	Scaphiophryne	Scaphiophryne gottlebei	18.4711	3	5.04837
Eleutherodactylidae	Eleutherodactylus	Eleutherodactylus emiliae	18.4102	3	5.04524
Alsodidae	Eupsophus	Eupsophus insularis	8.69929	4	5.04464
Rhacophoridae	Philautus	Philautus kerangae	18.3985	3	5.04464
Rhacophoridae	Philautus	Philautus schmackeri	18.3985	3	5.04464
Rhacophoridae	Philautus	Philautus similis	18.3985	3	5.04464
Rhacophoridae	Philautus	Philautus surrufus	18.3985	3	5.04464
Bufonidae	Rhaebo	Rhaebo caeruleostictus	18.3879	3	5.04409
Arthroleptidae	Leptodactylodon	Leptodactylodon bicolor	37.7712	2	5.04397
Arthroleptidae	Leptodactylodon	Leptodactylodon albiventris	37.7712	2	5.04397
Arthroleptidae	Leptodactylodon	Leptodactylodon boulengeri	37.7712	2	5.04397
Arthroleptidae	Leptodactylodon	Leptodactylodon bueanus	37.7712	2	5.04397
Arthroleptidae	Leptodactylodon	Leptodactylodon polyacanthus	37.7712	2	5.04397
Arthroleptidae	Leptodactylodon	Leptodactylodon ventrimarmoratus	37.7712	2	5.04397
Bufonidae	Atelopus	Atelopus seminiferus	8.64838	4	5.03938
Eleutherodactylidae	Eleutherodactylus	Eleutherodactylus dennisi	18.1881	3	5.03373
Eleutherodactylidae	Eleutherodactylus	Eleutherodactylus dilatus	18.1881	3	5.03373
Eleutherodactylidae	Eleutherodactylus	Eleutherodactylus diplasius	18.1881	3	5.03373
Eleutherodactylidae	Eleutherodactylus	Eleutherodactylus michaelschmidi	18.1881	3	5.03373
Eleutherodactylidae	Eleutherodactylus	Eleutherodactylus montanus	18.1881	3	5.03373
Eleutherodactylidae	Eleutherodactylus	Eleutherodactylus notidodes	18.1881	3	5.03373
Eleutherodactylidae	Eleutherodactylus	Eleutherodactylus saxatilis	18.1881	3	5.03373
Eleutherodactylidae	Eleutherodactylus	Eleutherodactylus syristes	18.1881	3	5.03373
Craugastoridae	Pristimantis	Pristimantis calcaratus	18.1855	3	5.0336
Conrauidae	Conraua	Conraua robusta	37.3005	2	5.03176
Nyctibatrachidae	Nyctibatrachus	Nyctibatrachus aliciae	18.1206	3	5.03021
Bufonidae	Rhinella	Rhinella rostrata	8.5401	4	5.02809
Aromobatidae	Allobates	Allobates kingsburyi	18.0649	3	5.02729
Eleutherodactylidae	Eleutherodactylus	Eleutherodactylus portoricensis	18.0186	3	5.02486
Hylidae	Plectrohyla	Plectrohyla chrysopleura	8.50107	4	5.02399
Ranidae	Lithobates	Lithobates tlaloci	8.49787	4	5.02366
Plethodontidae	Pseudoeurycea	Pseudoeurycea robertsi	8.49728	4	5.02359
Alytidae	Alytes	Alytes muletensis	36.8662	2	5.02035
Plethodontidae	Bolitoglossa	Bolitoglossa synoria	8.4607	4	5.01973
Plethodontidae	Pseudoeurycea	Pseudoeurycea orchileucos	17.9162	3	5.01946
Alytidae	Alytes	Alytes dickhilleni	36.7654	2	5.01769
Craugastoridae	Pristimantis	Pristimantis crenunguis	17.8173	3	5.01422
Ranidae	Babina	Babina okinavana	17.7516	3	5.01072
Eleutherodactylidae	Eleutherodactylus	Eleutherodactylus barlagnei	17.7452	3	5.01038
Eleutherodactylidae	Eleutherodactylus	Eleutherodactylus pinchoni	17.7371	3	5.00995
Eleutherodactylidae	Eleutherodactylus	Eleutherodactylus amplinympha	17.6933	3	5.00761
Rhinodermatidae	Rhinoderma	Rhinoderma darwinii	36.3812	2	5.00746
Ceratobatrachidae	Platymantis	Platymantis cagayanensis	17.6692	3	5.00631
Ceratobatrachidae	Platymantis	Platymantis lawtoni	17.6692	3	5.00631
Ceratobatrachidae	Platymantis	Platymantis levigatus	17.6692	3	5.00631
Ceratobatrachidae	Platymantis	Platymantis negrosensis	17.6692	3	5.00631
Ceratobatrachidae	Platymantis	Platymantis panayensis	17.6692	3	5.00631
Ceratobatrachidae	Platymantis	Platymantis polillensis	17.6692	3	5.00631
Ceratobatrachidae	Platymantis	Platymantis spelaeus	17.6692	3	5.00631
Ceratobatrachidae	Platymantis	Platymantis subterrestris	17.6692	3	5.00631
Ceratobatrachidae	Platymantis	Platymantis taylori	17.6692	3	5.00631
Hynobiidae	Ranodon	Ranodon sibiricus	17.6475	3	5.00515
Hyperoliidae	Afrixalus	Afrixalus knysnae	17.64	3	5.00475
Bufonidae	Atelopus	Atelopus pulcher	8.3047	4	5.00311
Hylidae	Hyloscirtus	Hyloscirtus charazani	17.5653	3	5.00073
Arthroleptidae	Cardioglossa	Cardioglossa pulchra	17.5607	3	5.00049
Craugastoridae	Pristimantis	Pristimantis pycnodermis	17.5528	3	5.00006
Ambystomatidae	Ambystoma	Ambystoma altamirani	17.5218	3	4.99839
Ambystomatidae	Ambystoma	Ambystoma lermaense	17.5218	3	4.99839
Eleutherodactylidae	Eleutherodactylus	Eleutherodactylus ruthae	17.5055	3	4.99751
Eleutherodactylidae	Eleutherodactylus	Eleutherodactylus zugi	17.4979	3	4.9971
Eleutherodactylidae	Eleutherodactylus	Eleutherodactylus klinikowskii	17.4888	3	4.99661
Eleutherodactylidae	Eleutherodactylus	Eleutherodactylus hedricki	17.4764	3	4.99593
Craugastoridae	Yunganastes	Yunganastes bisignatus	17.4715	3	4.99567
Aromobatidae	Allobates	Allobates mandelorum	17.4589	3	4.99499
Aromobatidae	Allobates	Allobates ranoides	17.4589	3	4.99499
Craugastoridae	Pristimantis	Pristimantis cryophilius	17.4188	3	4.99281
Bufonidae	Adenomus	Adenomus kelaartii	17.4041	3	4.99201
	Geobatrachus	Geobatrachus walkeri	17.3701	3	4.99017
Bufonidae	Incilius	Incilius cristatus	8.1614	4	4.98759
Hylidae	Dendropsophus	Dendropsophus gryllatus	17.3177	3	4.98731
Salamandridae	Lyciasalamandra	Lyciasalamandra fazilae	17.2412	3	4.98313
Hylidae	Scinax	Scinax belloni	17.2311	3	4.98257
Hylidae	Scinax	Scinax skuki	17.2311	3	4.98257
Conrauidae	Conraua	Conraua alleni	35.4442	2	4.98208
Plethodontidae	Gyrinophilus	Gyrinophilus subterraneus	17.2188	3	4.9819
Hylidae	Litoria	Litoria nannotis	17.2098	3	4.9814
Hylidae	Plectrohyla	Plectrohyla guatemalensis	8.08688	4	4.97942
Dicroglossidae	Occidozyga	Occidozyga diminutiva	35.3299	2	4.97894
Bufonidae	Vandijkophrynus	Vandijkophrynus amatolicus	8.06935	4	4.97749
Craugastoridae	Lynchius	Lynchius parkeri	17.1198	3	4.97644
Mantellidae	Spinomantis	Spinomantis guibei	17.0863	3	4.9746
Salamandridae	Echinotriton	Echinotriton andersoni	17.0829	3	4.97441
Dendrobatidae	Ameerega	Ameerega ingeri	8.01114	4	4.97105
Dendrobatidae	Ameerega	Ameerega planipaleae	8.01114	4	4.97105
Calyptocephalellidae	Telmatobufo	Telmatobufo australis	35.0213	2	4.97041
Plethodontidae	Oedipina	Oedipina grandis	17.0029	3	4.96998
Rhacophoridae	Pseudophilautus	Pseudophilautus tanu	16.964	3	4.96781
Salamandridae	Lyciasalamandra	Lyciasalamandra atifi	16.9567	3	4.96741
Mantellidae	Gephyromantis	Gephyromantis runewsweeki	16.9559	3	4.96736
Plethodontidae	Bolitoglossa	Bolitoglossa alvaradoi	16.9508	3	4.96707
Craugastoridae	Pristimantis	Pristimantis museosus	16.9307	3	4.96595
Plethodontidae	Pseudoeurycea	Pseudoeurycea conanti	16.9201	3	4.96536
Eleutherodactylidae	Eleutherodactylus	Eleutherodactylus schwartzi	16.8882	3	4.96358
Myobatrachidae	Pseudophryne	Pseudophryne covacevichae	16.8866	3	4.96349
Myobatrachidae	Pseudophryne	Pseudophryne pengilleyi	16.8866	3	4.96349
Arthroleptidae	Leptopelis	Leptopelis karissimbensis	16.8689	3	4.9625
Rhacophoridae	Raorchestes	Raorchestes travancoricus	16.8384	3	4.9608
Pelodytidae	Pelodytes	Pelodytes caucasicus	70.3108	1	4.9602
Bufonidae	Atelopus	Atelopus andinus	7.90769	4	4.9595
Bufonidae	Atelopus	Atelopus angelito	7.90769	4	4.9595
Bufonidae	Atelopus	Atelopus ardila	7.90769	4	4.9595
Bufonidae	Atelopus	Atelopus arsyecue	7.90769	4	4.9595
Bufonidae	Atelopus	Atelopus arthuri	7.90769	4	4.9595
Bufonidae	Atelopus	Atelopus balios	7.90769	4	4.9595
Bufonidae	Atelopus	Atelopus boulengeri	7.90769	4	4.9595
Bufonidae	Atelopus	Atelopus carauta	7.90769	4	4.9595
Bufonidae	Atelopus	Atelopus carbonerensis	7.90769	4	4.9595
Bufonidae	Atelopus	Atelopus carrikeri	7.90769	4	4.9595
Bufonidae	Atelopus	Atelopus chirripoensis	7.90769	4	4.9595
Bufonidae	Atelopus	Atelopus chocoensis	7.90769	4	4.9595
Bufonidae	Atelopus	Atelopus chrysocorallus	7.90769	4	4.9595
Bufonidae	Atelopus	Atelopus coynei	7.90769	4	4.9595
Bufonidae	Atelopus	Atelopus cruciger	7.90769	4	4.9595
Bufonidae	Atelopus	Atelopus ebenoides	7.90769	4	4.9595
Bufonidae	Atelopus	Atelopus elegans	7.90769	4	4.9595
Bufonidae	Atelopus	Atelopus epikeisthos	7.90769	4	4.9595
Bufonidae	Atelopus	Atelopus erythropus	7.90769	4	4.9595
Bufonidae	Atelopus	Atelopus eusebianus	7.90769	4	4.9595
Bufonidae	Atelopus	Atelopus eusebiodiazi	7.90769	4	4.9595
Bufonidae	Atelopus	Atelopus exiguus	7.90769	4	4.9595
Bufonidae	Atelopus	Atelopus famelicus	7.90769	4	4.9595
Bufonidae	Atelopus	Atelopus farci	7.90769	4	4.9595
Bufonidae	Atelopus	Atelopus galactogaster	7.90769	4	4.9595
Bufonidae	Atelopus	Atelopus glyphus	7.90769	4	4.9595
Bufonidae	Atelopus	Atelopus guanujo	7.90769	4	4.9595
Bufonidae	Atelopus	Atelopus guitarraensis	7.90769	4	4.9595
Bufonidae	Atelopus	Atelopus lozanoi	7.90769	4	4.9595
Bufonidae	Atelopus	Atelopus lynchi	7.90769	4	4.9595
Bufonidae	Atelopus	Atelopus mandingues	7.90769	4	4.9595
Bufonidae	Atelopus	Atelopus mindoensis	7.90769	4	4.9595
Bufonidae	Atelopus	Atelopus minutulus	7.90769	4	4.9595
Bufonidae	Atelopus	Atelopus monohernandezii	7.90769	4	4.9595
Bufonidae	Atelopus	Atelopus mucubajiensis	7.90769	4	4.9595
Bufonidae	Atelopus	Atelopus muisca	7.90769	4	4.9595
Bufonidae	Atelopus	Atelopus nepiozomus	7.90769	4	4.9595
Bufonidae	Atelopus	Atelopus nicefori	7.90769	4	4.9595
Bufonidae	Atelopus	Atelopus onorei	7.90769	4	4.9595
Bufonidae	Atelopus	Atelopus orcesi	7.90769	4	4.9595
Bufonidae	Atelopus	Atelopus oxyrhynchus	7.90769	4	4.9595
Bufonidae	Atelopus	Atelopus pachydermus	7.90769	4	4.9595
Bufonidae	Atelopus	Atelopus patazensis	7.90769	4	4.9595
Bufonidae	Atelopus	Atelopus pedimarmoratus	7.90769	4	4.9595
Bufonidae	Atelopus	Atelopus petersi	7.90769	4	4.9595
Bufonidae	Atelopus	Atelopus petriruizi	7.90769	4	4.9595
Bufonidae	Atelopus	Atelopus pictiventris	7.90769	4	4.9595
Bufonidae	Atelopus	Atelopus pinangoi	7.90769	4	4.9595
Bufonidae	Atelopus	Atelopus planispina	7.90769	4	4.9595
Bufonidae	Atelopus	Atelopus podocarpus	7.90769	4	4.9595
Bufonidae	Atelopus	Atelopus pyrodactylus	7.90769	4	4.9595
Bufonidae	Atelopus	Atelopus quimbaya	7.90769	4	4.9595
Bufonidae	Atelopus	Atelopus reticulatus	7.90769	4	4.9595
Bufonidae	Atelopus	Atelopus sernai	7.90769	4	4.9595
Bufonidae	Atelopus	Atelopus simulatus	7.90769	4	4.9595
Bufonidae	Atelopus	Atelopus sonsonensis	7.90769	4	4.9595
Bufonidae	Atelopus	Atelopus sorianoi	7.90769	4	4.9595
Bufonidae	Atelopus	Atelopus subornatus	7.90769	4	4.9595
Bufonidae	Atelopus	Atelopus tamaense	7.90769	4	4.9595
Bufonidae	Atelopus	Atelopus walkeri	7.90769	4	4.9595
Dicroglossidae	Limnonectes	Limnonectes microtympanum	16.8136	3	4.95941
Hylidae	Ptychohyla	Ptychohyla spinipollex	16.81	3	4.9592
Bufonidae	Ansonia	Ansonia platysoma	16.7873	3	4.95792
Dicroglossidae	Limnonectes	Limnonectes arathooni	16.7795	3	4.95749
Hylidae	Hyloscirtus	Hyloscirtus denticulentus	16.7791	3	4.95746
Hylidae	Hyloscirtus	Hyloscirtus lynchi	16.7791	3	4.95746
Hylidae	Hyloscirtus	Hyloscirtus piceigularis	16.7791	3	4.95746
Eleutherodactylidae	Eleutherodactylus	Eleutherodactylus alcoae	16.7286	3	4.95462
Eleutherodactylidae	Eleutherodactylus	Eleutherodactylus armstrongi	16.7202	3	4.95415
Brevicipitidae	Callulina	Callulina kisiwamsitu	16.6847	3	4.95214
Dendrobatidae	Oophaga	Oophaga lehmanni	7.83871	4	4.95173
Leptodactylidae	Physalaemus	Physalaemus soaresi	16.6577	3	4.95061
Craugastoridae	Pristimantis	Pristimantis orestes	16.6512	3	4.95024
Craugastoridae	Pristimantis	Pristimantis simonbolivari	16.6394	3	4.94958
Eleutherodactylidae	Eleutherodactylus	Eleutherodactylus luteolus	16.6266	3	4.94885
Hylidae	Plectrohyla	Plectrohyla acanthodes	7.74603	4	4.94119
Hylidae	Plectrohyla	Plectrohyla avia	7.74603	4	4.94119
Hylidae	Plectrohyla	Plectrohyla calvicollina	7.74603	4	4.94119
Hylidae	Plectrohyla	Plectrohyla celata	7.74603	4	4.94119
Hylidae	Plectrohyla	Plectrohyla cembra	7.74603	4	4.94119
Hylidae	Plectrohyla	Plectrohyla chryses	7.74603	4	4.94119
Hylidae	Plectrohyla	Plectrohyla crassa	7.74603	4	4.94119
Hylidae	Plectrohyla	Plectrohyla cyanomma	7.74603	4	4.94119
Hylidae	Plectrohyla	Plectrohyla dasypus	7.74603	4	4.94119
Hylidae	Plectrohyla	Plectrohyla ephemera	7.74603	4	4.94119
Hylidae	Plectrohyla	Plectrohyla exquisita	7.74603	4	4.94119
Hylidae	Plectrohyla	Plectrohyla hartwegi	7.74603	4	4.94119
Hylidae	Plectrohyla	Plectrohyla hazelae	7.74603	4	4.94119
Hylidae	Plectrohyla	Plectrohyla ixil	7.74603	4	4.94119
Hylidae	Plectrohyla	Plectrohyla pachyderma	7.74603	4	4.94119
Hylidae	Plectrohyla	Plectrohyla pokomchi	7.74603	4	4.94119
Hylidae	Plectrohyla	Plectrohyla psarosema	7.74603	4	4.94119
Hylidae	Plectrohyla	Plectrohyla pycnochila	7.74603	4	4.94119
Hylidae	Plectrohyla	Plectrohyla quecchi	7.74603	4	4.94119
Hylidae	Plectrohyla	Plectrohyla sabrina	7.74603	4	4.94119
Hylidae	Plectrohyla	Plectrohyla tecunumani	7.74603	4	4.94119
Hylidae	Plectrohyla	Plectrohyla teuchestes	7.74603	4	4.94119
Hylidae	Plectrohyla	Plectrohyla thorectes	7.74603	4	4.94119
Craugastoridae	Pristimantis	Pristimantis euphronides	16.4725	3	4.94007
Craugastoridae	Pristimantis	Pristimantis shrevei	16.4627	3	4.93951
Craugastoridae	Pristimantis	Pristimantis actinolaimus	16.4279	3	4.93752
Craugastoridae	Pristimantis	Pristimantis acutirostris	16.4279	3	4.93752
Craugastoridae	Pristimantis	Pristimantis atratus	16.4279	3	4.93752
Craugastoridae	Pristimantis	Pristimantis aureoventris	16.4279	3	4.93752
Craugastoridae	Pristimantis	Pristimantis bacchus	16.4279	3	4.93752
Craugastoridae	Pristimantis	Pristimantis balionotus	16.4279	3	4.93752
Craugastoridae	Pristimantis	Pristimantis baryecuus	16.4279	3	4.93752
Craugastoridae	Pristimantis	Pristimantis bellona	16.4279	3	4.93752
Craugastoridae	Pristimantis	Pristimantis cabrerai	16.4279	3	4.93752
Craugastoridae	Pristimantis	Pristimantis cacao	16.4279	3	4.93752
Craugastoridae	Pristimantis	Pristimantis capitonis	16.4279	3	4.93752
Craugastoridae	Pristimantis	Pristimantis chrysops	16.4279	3	4.93752
Craugastoridae	Pristimantis	Pristimantis cosnipatae	16.4279	3	4.93752
Craugastoridae	Pristimantis	Pristimantis cryptomelas	16.4279	3	4.93752
Craugastoridae	Pristimantis	Pristimantis degener	16.4279	3	4.93752
Craugastoridae	Pristimantis	Pristimantis deinops	16.4279	3	4.93752
Craugastoridae	Pristimantis	Pristimantis dorsopictus	16.4279	3	4.93752
Craugastoridae	Pristimantis	Pristimantis eugeniae	16.4279	3	4.93752
Craugastoridae	Pristimantis	Pristimantis fasciatus	16.4279	3	4.93752
Craugastoridae	Pristimantis	Pristimantis festae	16.4279	3	4.93752
Craugastoridae	Pristimantis	Pristimantis fetosus	16.4279	3	4.93752
Craugastoridae	Pristimantis	Pristimantis ginesi	16.4279	3	4.93752
Craugastoridae	Pristimantis	Pristimantis gladiator	16.4279	3	4.93752
Craugastoridae	Pristimantis	Pristimantis helvolus	16.4279	3	4.93752
Craugastoridae	Pristimantis	Pristimantis hernandezi	16.4279	3	4.93752
Craugastoridae	Pristimantis	Pristimantis ignicolor	16.4279	3	4.93752
Craugastoridae	Pristimantis	Pristimantis incanus	16.4279	3	4.93752
Craugastoridae	Pristimantis	Pristimantis insignitus	16.4279	3	4.93752
Craugastoridae	Pristimantis	Pristimantis johannesdei	16.4279	3	4.93752
Craugastoridae	Pristimantis	Pristimantis jorgevelosai	16.4279	3	4.93752
Craugastoridae	Pristimantis	Pristimantis katoptroides	16.4279	3	4.93752
Craugastoridae	Pristimantis	Pristimantis lancinii	16.4279	3	4.93752
Craugastoridae	Pristimantis	Pristimantis lemur	16.4279	3	4.93752
Craugastoridae	Pristimantis	Pristimantis lividus	16.4279	3	4.93752
Craugastoridae	Pristimantis	Pristimantis loustes	16.4279	3	4.93752
Craugastoridae	Pristimantis	Pristimantis maculosus	16.4279	3	4.93752
Craugastoridae	Pristimantis	Pristimantis mars	16.4279	3	4.93752
Craugastoridae	Pristimantis	Pristimantis merostictus	16.4279	3	4.93752
Craugastoridae	Pristimantis	Pristimantis mnionaetes	16.4279	3	4.93752
Craugastoridae	Pristimantis	Pristimantis modipeplus	16.4279	3	4.93752
Craugastoridae	Pristimantis	Pristimantis ornatus	16.4279	3	4.93752
Craugastoridae	Pristimantis	Pristimantis paramerus	16.4279	3	4.93752
Craugastoridae	Pristimantis	Pristimantis parectatus	16.4279	3	4.93752
Craugastoridae	Pristimantis	Pristimantis pastazensis	16.4279	3	4.93752
Craugastoridae	Pristimantis	Pristimantis percultus	16.4279	3	4.93752
Craugastoridae	Pristimantis	Pristimantis polychrus	16.4279	3	4.93752
Craugastoridae	Pristimantis	Pristimantis proserpens	16.4279	3	4.93752
Craugastoridae	Pristimantis	Pristimantis pteridophilus	16.4279	3	4.93752
Craugastoridae	Pristimantis	Pristimantis renjiforum	16.4279	3	4.93752
Craugastoridae	Pristimantis	Pristimantis rivasi	16.4279	3	4.93752
Craugastoridae	Pristimantis	Pristimantis rubicundus	16.4279	3	4.93752
Craugastoridae	Pristimantis	Pristimantis ruthveni	16.4279	3	4.93752
Craugastoridae	Pristimantis	Pristimantis scoloblepharus	16.4279	3	4.93752
Craugastoridae	Pristimantis	Pristimantis scolodiscus	16.4279	3	4.93752
Craugastoridae	Pristimantis	Pristimantis simoteriscus	16.4279	3	4.93752
Craugastoridae	Pristimantis	Pristimantis siopelus	16.4279	3	4.93752
Craugastoridae	Pristimantis	Pristimantis sobetes	16.4279	3	4.93752
Craugastoridae	Pristimantis	Pristimantis spilogaster	16.4279	3	4.93752
Craugastoridae	Pristimantis	Pristimantis sulculus	16.4279	3	4.93752
Craugastoridae	Pristimantis	Pristimantis tenebrionis	16.4279	3	4.93752
Craugastoridae	Pristimantis	Pristimantis turumiquirensis	16.4279	3	4.93752
Craugastoridae	Pristimantis	Pristimantis vidua	16.4279	3	4.93752
Craugastoridae	Pristimantis	Pristimantis viridicans	16.4279	3	4.93752
Hyperoliidae	Arlequinus	Arlequinus krebsi	16.3807	3	4.9348
Hyperoliidae	Chrysobatrachus	Chrysobatrachus cupreonitens	16.3807	3	4.9348
Salamandridae	Lyciasalamandra	Lyciasalamandra flavimembris	16.3565	3	4.93341
Dicroglossidae	Quasipaa	Quasipaa boulengeri	16.3459	3	4.9328
Aromobatidae	Aromobates	Aromobates saltuensis	16.3018	3	4.93025
Aromobatidae	Aromobates	Aromobates alboguttatus	16.3018	3	4.93025
Aromobatidae	Aromobates	Aromobates duranti	16.3018	3	4.93025
Aromobatidae	Aromobates	Aromobates haydeeae	16.3018	3	4.93025
Aromobatidae	Aromobates	Aromobates mayorgai	16.3018	3	4.93025
Aromobatidae	Aromobates	Aromobates molinarii	16.3018	3	4.93025
Aromobatidae	Aromobates	Aromobates orostoma	16.3018	3	4.93025
Aromobatidae	Aromobates	Aromobates serranus	16.3018	3	4.93025
Eleutherodactylidae	Eleutherodactylus	Eleutherodactylus probolaeus	16.2796	3	4.92897
Plethodontidae	Gyrinophilus	Gyrinophilus gulolineatus	16.2239	3	4.92574
Hyperoliidae	Afrixalus	Afrixalus clarkei	16.2057	3	4.92468
Hyperoliidae	Afrixalus	Afrixalus lacteus	16.2057	3	4.92468
Hyperoliidae	Afrixalus	Afrixalus sylvaticus	16.2057	3	4.92468
Hyperoliidae	Afrixalus	Afrixalus uluguruensis	16.2057	3	4.92468
Microhylidae	Dasypops	Dasypops schirchi	33.41	2	4.92464
Hylidae	Hyloscirtus	Hyloscirtus simmonsi	16.2003	3	4.92437
Ranidae	Pelophylax	Pelophylax cerigensis	7.58883	4	4.92305
Plethodontidae	Speleomantes	Speleomantes supramontis	16.1596	3	4.922
Salamandridae	Pleurodeles	Pleurodeles poireti	16.0801	3	4.91736
Bufonidae	Wolterstorffina	Wolterstorffina mirei	16.0533	3	4.91579
Bufonidae	Werneria	Werneria bambutensis	16.0241	3	4.91407
Microhylidae	Ctenophryne	Ctenophryne barbatula	33.0266	2	4.91344
Bufonidae	Ansonia	Ansonia latidisca	15.9571	3	4.91013
Bufonidae	Ansonia	Ansonia thinthinae	15.9571	3	4.91013
Rhacophoridae	Rhacophorus	Rhacophorus arvalis	15.9376	3	4.90898
Rhacophoridae	Rhacophorus	Rhacophorus aurantiventris	15.9376	3	4.90898
Rhacophoridae	Rhacophorus	Rhacophorus calcadensis	15.9376	3	4.90898
Rhacophoridae	Rhacophorus	Rhacophorus helenae	15.9376	3	4.90898
Rhacophoridae	Rhacophorus	Rhacophorus vampyrus	15.9376	3	4.90898
Rhacophoridae	Rhacophorus	Rhacophorus yaoshanensis	15.9376	3	4.90898
Hemiphractidae	Cryptobatrachus	Cryptobatrachus boulengeri	15.8845	3	4.90584
Craugastoridae	Pristimantis	Pristimantis dissimulatus	15.8661	3	4.90475
Rhacophoridae	Theloderma	Theloderma moloch	32.6785	2	4.90315
Centrolenidae	Nymphargus	Nymphargus anomalus	7.41949	4	4.90314
Centrolenidae	Nymphargus	Nymphargus laurae	7.41949	4	4.90314
Ranidae	Huia	Huia masonii	32.5919	2	4.90058
Hemiphractidae	Gastrotheca	Gastrotheca cornuta	15.761	3	4.89849
Eleutherodactylidae	Eleutherodactylus	Eleutherodactylus heminota	15.7413	3	4.89732
Plethodontidae	Plethodon	Plethodon stormi	15.7311	3	4.89671
Bufonidae	Ansonia	Ansonia guibei	15.7237	3	4.89627
Plethodontidae	Pseudoeurycea	Pseudoeurycea werleri	15.7161	3	4.89582
Microhylidae	Scaphiophryne	Scaphiophryne boribory	15.6941	3	4.8945
Ranidae	Pseudorana	Pseudorana weiningensis	32.2352	2	4.8899
Rhacophoridae	Polypedates	Polypedates insularis	15.5958	3	4.88859
Limnodynastidae	Heleioporus	Heleioporus australiacus	32.1672	2	4.88786
Hylidae	Litoria	Litoria rheocola	15.544	3	4.88547
Nyctibatrachidae	Nyctibatrachus	Nyctibatrachus sanctipalustris	15.4291	3	4.8785
Salamandridae	Mertensiella	Mertensiella caucasica	31.8304	2	4.87765
Salamandridae	Laotriton	Laotriton laoensis	15.3916	3	4.87621
Salamandridae	Chioglossa	Chioglossa lusitanica	31.7467	2	4.8751
Rhacophoridae	Pseudophilautus	Pseudophilautus zorro	15.3376	3	4.87291
Hylidae	Ecnomiohyla	Ecnomiohyla fimbrimembra	15.3271	3	4.87227
Hylidae	Ecnomiohyla	Ecnomiohyla phantasmagoria	15.3271	3	4.87227
Hylidae	Argenteohyla	Argenteohyla siemersi	15.2861	3	4.86975
Hylidae	Duellmanohyla	Duellmanohyla soralia	15.2717	3	4.86887
Hylidae	Duellmanohyla	Duellmanohyla chamulae	15.2717	3	4.86887
Hylidae	Duellmanohyla	Duellmanohyla ignicolor	15.2717	3	4.86887
Hylidae	Duellmanohyla	Duellmanohyla lythrodes	15.2717	3	4.86887
Hylidae	Duellmanohyla	Duellmanohyla uranochroa	15.2717	3	4.86887
Eleutherodactylidae	Eleutherodactylus	Eleutherodactylus acmonis	15.2711	3	4.86883
Plethodontidae	Pseudoeurycea	Pseudoeurycea mystax	15.2378	3	4.86678
Eleutherodactylidae	Eleutherodactylus	Eleutherodactylus ionthus	15.1626	3	4.86214
Eleutherodactylidae	Eleutherodactylus	Eleutherodactylus glaphycompus	15.1398	3	4.86073
Salamandridae	Cynops	Cynops ensicauda	15.1193	3	4.85946
Cryptobranchidae	Cryptobranchus	Cryptobranchus alleganiensis	63.2968	1	4.85666
Arthroleptidae	Leptopelis	Leptopelis parkeri	15.0548	3	4.85545
Arthroleptidae	Leptopelis	Leptopelis susanae	15.0548	3	4.85545
Arthroleptidae	Leptopelis	Leptopelis uluguruensis	15.0548	3	4.85545
Arthroleptidae	Leptopelis	Leptopelis xenodactylus	15.0548	3	4.85545
Plethodontidae	Nototriton	Nototriton limnospectator	15.0065	3	4.85244
Craugastoridae	Euparkerella	Euparkerella robusta	30.9291	2	4.84981
Craugastoridae	Euparkerella	Euparkerella tridactyla	30.9291	2	4.84981
Hynobiidae	Hynobius	Hynobius hidamontanus	14.9141	3	4.84665
Craugastoridae	Pristimantis	Pristimantis acerus	14.9114	3	4.84648
Rhacophoridae	Raorchestes	Raorchestes charius	14.9111	3	4.84646
Bufonidae	Didynamipus	Didynamipus sjostedti	14.8671	3	4.84369
Hylidae	Isthmohyla	Isthmohyla pictipes	14.8585	3	4.84315
Bufonidae	Nannophryne	Nannophryne corynetes	30.7023	2	4.84268
Plethodontidae	Thorius	Thorius adelos	14.8495	3	4.84258
Plethodontidae	Thorius	Thorius arboreus	14.8495	3	4.84258
Plethodontidae	Thorius	Thorius boreas	14.8495	3	4.84258
Plethodontidae	Thorius	Thorius grandis	14.8495	3	4.84258
Plethodontidae	Thorius	Thorius lunaris	14.8495	3	4.84258
Plethodontidae	Thorius	Thorius omiltemi	14.8495	3	4.84258
Plethodontidae	Thorius	Thorius papaloae	14.8495	3	4.84258
Plethodontidae	Thorius	Thorius pulmonaris	14.8495	3	4.84258
Plethodontidae	Thorius	Thorius schmidti	14.8495	3	4.84258
Dendrobatidae	Ranitomeya	Ranitomeya summersi	14.8375	3	4.84182
Pyxicephalidae	Amietia	Amietia inyangae	14.8037	3	4.83969
Pyxicephalidae	Amietia	Amietia johnstoni	14.8037	3	4.83969
Microhylidae	Kalophrynus	Kalophrynus palmatissimus	14.8035	3	4.83967
Plethodontidae	Nototriton	Nototriton barbouri	14.7921	3	4.83895
Eleutherodactylidae	Eleutherodactylus	Eleutherodactylus jamaicensis	14.7806	3	4.83823
Plethodontidae	Oedipina	Oedipina poelzi	14.7679	3	4.83742
Bufonidae	Xanthophryne	Xanthophryne koynayensis	14.7278	3	4.83487
Bufonidae	Ingerophrynus	Ingerophrynus claviger	14.6793	3	4.83178
Bufonidae	Ingerophrynus	Ingerophrynus kumquat	14.6793	3	4.83178
Rhacophoridae	Pseudophilautus	Pseudophilautus cavirostris	14.6584	3	4.83045
Plethodontidae	Thorius	Thorius dubitus	14.6541	3	4.83018
Rhacophoridae	Rhacophorus	Rhacophorus angulirostris	14.6528	3	4.83009
Arthroleptidae	Cardioglossa	Cardioglossa oreas	14.6494	3	4.82987
Plethodontidae	Bolitoglossa	Bolitoglossa flaviventris	14.6361	3	4.82902
Ranidae	Rana	Rana sierrae	14.5717	3	4.8249
Ranidae	Rana	Rana tavasensis	14.5717	3	4.8249
Bufonidae	Atelopus	Atelopus halihelos	6.78245	4	4.82446
Salamandridae	Lyciasalamandra	Lyciasalamandra antalyana	14.5647	3	4.82445
Bufonidae	Osornophryne	Osornophryne guacamayo	14.5458	3	4.82323
Eleutherodactylidae	Eleutherodactylus	Eleutherodactylus etheridgei	14.4617	3	4.81781
Hyperoliidae	Morerella	Morerella cyanophthalma	29.8451	2	4.81527
Rhacophoridae	Raorchestes	Raorchestes tinniens	14.4194	3	4.81506
Dendrobatidae	Hyloxalus	Hyloxalus cevallosi	14.3923	3	4.81331
Rhacophoridae	Raorchestes	Raorchestes signatus	14.3778	3	4.81237
Eleutherodactylidae	Eleutherodactylus	Eleutherodactylus gundlachi	14.3762	3	4.81226
Craugastoridae	Craugastor	Craugastor pygmaeus	29.713	2	4.81098
Alsodidae	Alsodes	Alsodes montanus	6.67687	4	4.8108
Hyperoliidae	Hyperolius	Hyperolius bobirensis	14.3375	3	4.80974
Hyperoliidae	Hyperolius	Hyperolius kihangensis	14.3375	3	4.80974
Hyperoliidae	Hyperolius	Hyperolius leleupi	14.3375	3	4.80974
Hyperoliidae	Hyperolius	Hyperolius leucotaenius	14.3375	3	4.80974
Hyperoliidae	Hyperolius	Hyperolius nienokouensis	14.3375	3	4.80974
Hyperoliidae	Hyperolius	Hyperolius nimbae	14.3375	3	4.80974
Hyperoliidae	Hyperolius	Hyperolius rubrovermiculatus	14.3375	3	4.80974
Eleutherodactylidae	Eleutherodactylus	Eleutherodactylus pinarensis	14.3202	3	4.80861
Plethodontidae	Bolitoglossa	Bolitoglossa nigrescens	14.3146	3	4.80825
Rhacophoridae	Buergeria	Buergeria oxycephala	29.6269	2	4.80817
Craugastoridae	Craugastor	Craugastor sandersoni	14.3085	3	4.80785
Nyctibatrachidae	Nyctibatrachus	Nyctibatrachus karnatakaensis	14.2961	3	4.80704
Bufonidae	Atelopus	Atelopus chiriquiensis	6.62432	4	4.80393
Rhacophoridae	Pseudophilautus	Pseudophilautus pleurotaenia	14.24	3	4.80337
Cryptobranchidae	Andrias	Andrias japonicus	59.9519	1	4.80323
Megophryidae	Leptobrachium	Leptobrachium boringii	14.231	3	4.80278
Eleutherodactylidae	Eleutherodactylus	Eleutherodactylus unicolor	29.2511	2	4.79583
Eleutherodactylidae	Eleutherodactylus	Eleutherodactylus andrewsi	14.0736	3	4.79239
Eleutherodactylidae	Eleutherodactylus	Eleutherodactylus nubicola	14.0714	3	4.79224
Eleutherodactylidae	Eleutherodactylus	Eleutherodactylus guanahacabibes	14.0689	3	4.79207
Plethodontidae	Nototriton	Nototriton brodiei	14.0531	3	4.79103
Dermophiidae	Dermophis	Dermophis mexicanus	29.0617	2	4.78955
Hylidae	Dendropsophus	Dendropsophus meridensis	14.0238	3	4.78908
Plethodontidae	Plethodon	Plethodon welleri	14.0041	3	4.78776
Plethodontidae	Pseudoeurycea	Pseudoeurycea lineola	13.9977	3	4.78734
Rhacophoridae	Theloderma	Theloderma spinosus	28.924	2	4.78495
Rhacophoridae	Philautus	Philautus aurantium	13.9347	3	4.78313
Mantellidae	Gephyromantis	Gephyromantis ambohitra	28.852	2	4.78255
Bufonidae	Incilius	Incilius tacanensis	13.8792	3	4.77941
Dicroglossidae	Limnonectes	Limnonectes fragilis	28.6672	2	4.77634
Mantellidae	Gephyromantis	Gephyromantis striatus	28.5626	2	4.7728
Ranidae	Rana	Rana muscosa	13.7672	3	4.77185
Centrolenidae	Centrolene	Centrolene gemmatum	6.37822	4	4.77112
Craugastoridae	Pristimantis	Pristimantis glandulosus	13.7341	3	4.76961
Rhacophoridae	Pseudophilautus	Pseudophilautus folicola	13.7253	3	4.76901
Hylidae	Osteopilus	Osteopilus wilderi	13.6638	3	4.76482
Hylidae	Osteopilus	Osteopilus marianae	13.6603	3	4.76459
Ranidae	Lithobates	Lithobates johni	13.6267	3	4.76229
Hyperoliidae	Hyperolius	Hyperolius puncticulatus	13.5729	3	4.7586
Megophryidae	Oreolalax	Oreolalax puxiongensis	13.5706	3	4.75845
Rhacophoridae	Pseudophilautus	Pseudophilautus microtympanum	13.5508	3	4.75709
Eleutherodactylidae	Adelophryne	Adelophryne baturitensis	28.0859	2	4.75655
Hylidae	Litoria	Litoria cooloolensis	13.5375	3	4.75618
Alsodidae	Alsodes	Alsodes pehuenche	6.25588	4	4.7544
Rhacophoridae	Pseudophilautus	Pseudophilautus steineri	13.5076	3	4.75411
Bufonidae	Werneria	Werneria preussi	13.5069	3	4.75407
Bufonidae	Werneria	Werneria submontana	13.5069	3	4.75407
Microhylidae	Anodonthyla	Anodonthyla montana	28.0037	2	4.75372
Bufonidae	Osornophryne	Osornophryne percrassa	13.486	3	4.75262
Bufonidae	Osornophryne	Osornophryne talipes	13.486	3	4.75262
Megophryidae	Leptobrachium	Leptobrachium leishanense	13.4566	3	4.7506
Pyxicephalidae	Arthroleptella	Arthroleptella subvoce	13.4537	3	4.75039
Mantellidae	Gephyromantis	Gephyromantis klemmeri	27.8635	2	4.74887
Bufonidae	Peltophryne	Peltophryne cataulaciceps	13.4039	3	4.74694
Bufonidae	Peltophryne	Peltophryne fracta	13.4039	3	4.74694
Plethodontidae	Pseudoeurycea	Pseudoeurycea firscheini	13.3857	3	4.74567
Plethodontidae	Batrachoseps	Batrachoseps wrighti	27.7707	2	4.74565
Hemiphractidae	Gastrotheca	Gastrotheca bufona	13.3657	3	4.74428
Hemiphractidae	Gastrotheca	Gastrotheca espeletia	13.3657	3	4.74428
Hemiphractidae	Gastrotheca	Gastrotheca ovifera	13.3657	3	4.74428
Hemiphractidae	Gastrotheca	Gastrotheca splendens	13.3657	3	4.74428
Eleutherodactylidae	Eleutherodactylus	Eleutherodactylus casparii	13.2822	3	4.73845
Nyctibatrachidae	Nyctibatrachus	Nyctibatrachus deccanensis	27.5015	2	4.73625
Eleutherodactylidae	Eleutherodactylus	Eleutherodactylus simulans	13.2428	3	4.73569
Plethodontidae	Bolitoglossa	Bolitoglossa engelhardti	13.2339	3	4.73507
Bufonidae	Atelopus	Atelopus zeteki	6.10926	4	4.73399
Hylidae	Osteopilus	Osteopilus crucialis	13.1415	3	4.72855
Craugastoridae	Phrynopus	Phrynopus montium	13.0964	3	4.72536
Myobatrachidae	Spicospina	Spicospina flammocaerulea	27.1855	2	4.7251
Mantellidae	Mantella	Mantella cowanii	13.081	3	4.72427
Mantellidae	Gephyromantis	Gephyromantis rivicola	27.1373	2	4.72339
Ranidae	Odorrana	Odorrana kuangwuensis	13.0555	3	4.72246
Ranidae	Odorrana	Odorrana splendida	13.0555	3	4.72246
Ranidae	Odorrana	Odorrana yentuensis	13.0555	3	4.72246
Ranidae	Rana	Rana pyrenaica	13.0112	3	4.7193
Hynobiidae	Batrachuperus	Batrachuperus londongensis	12.9842	3	4.71737
Plethodontidae	Chiropterotriton	Chiropterotriton orculus	26.8384	2	4.71271
Megophryidae	Oreolalax	Oreolalax pingii	12.9071	3	4.71184
Microhylidae	Plethodontohyla	Plethodontohyla tuberata	26.8123	2	4.71177
Megophryidae	Oreolalax	Oreolalax chuanbeiensis	12.8971	3	4.71112
Bufonidae	Pelophryne	Pelophryne albotaeniata	12.8859	3	4.71032
Bufonidae	Pelophryne	Pelophryne api	12.8859	3	4.71032
Phrynobatrachidae	Phrynobatrachus	Phrynobatrachus acutirostris	26.7453	2	4.70936
Phrynobatrachidae	Phrynobatrachus	Phrynobatrachus bequaerti	26.7453	2	4.70936
Phrynobatrachidae	Phrynobatrachus	Phrynobatrachus steindachneri	26.7453	2	4.70936
Phrynobatrachidae	Phrynobatrachus	Phrynobatrachus uzungwensis	26.7453	2	4.70936
Phrynobatrachidae	Phrynobatrachus	Phrynobatrachus versicolor	26.7453	2	4.70936
Phrynobatrachidae	Phrynobatrachus	Phrynobatrachus villiersi	26.7453	2	4.70936
Craugastoridae	Pristimantis	Pristimantis angustilineatus	12.8646	3	4.70878
Hylidae	Hyloscirtus	Hyloscirtus pantostictus	12.8642	3	4.70875
Bufonidae	Melanophryniscus	Melanophryniscus devincenzii	12.8435	3	4.70726
Dendrobatidae	Colostethus	Colostethus mertensi	12.8174	3	4.70537
Dendrobatidae	Colostethus	Colostethus ruthveni	12.8174	3	4.70537
Hylidae	Hyla	Hyla suweonensis	12.8034	3	4.70436
Rhacophoridae	Pseudophilautus	Pseudophilautus auratus	12.7467	3	4.70024
Rhacophoridae	Pseudophilautus	Pseudophilautus caeruleus	12.7467	3	4.70024
Rhacophoridae	Pseudophilautus	Pseudophilautus cuspis	12.7467	3	4.70024
Rhacophoridae	Pseudophilautus	Pseudophilautus frankenbergi	12.7467	3	4.70024
Rhacophoridae	Pseudophilautus	Pseudophilautus fulvus	12.7467	3	4.70024
Rhacophoridae	Pseudophilautus	Pseudophilautus silus	12.7467	3	4.70024
Rhacophoridae	Pseudophilautus	Pseudophilautus silvaticus	12.7467	3	4.70024
Rhacophoridae	Pseudophilautus	Pseudophilautus singu	12.7467	3	4.70024
Ranixalidae	Indirana	Indirana leithii	26.468	2	4.69931
Plethodontidae	Bolitoglossa	Bolitoglossa compacta	12.7163	3	4.69803
Plethodontidae	Pseudoeurycea	Pseudoeurycea orchimelas	12.646	3	4.69289
Plethodontidae	Pseudoeurycea	Pseudoeurycea teotepec	12.646	3	4.69289
Craugastoridae	Lynchius	Lynchius simmonsi	26.2511	2	4.69139
Hylidae	Agalychnis	Agalychnis annae	12.6153	3	4.69064
Mantellidae	Mantella	Mantella expectata	12.5933	3	4.68902
Megophryidae	Scutiger	Scutiger chintingensis	12.5759	3	4.68774
Hynobiidae	Hynobius	Hynobius dunni	12.5701	3	4.68731
Ascaphidae	Ascaphus	Ascaphus truei	107.415	0	4.68597
Ascaphidae	Ascaphus	Ascaphus montanus	107.415	0	4.68597
Plethodontidae	Bolitoglossa	Bolitoglossa magnifica	12.5404	3	4.68512
Plethodontidae	Bolitoglossa	Bolitoglossa pandi	12.5404	3	4.68512
Plethodontidae	Bolitoglossa	Bolitoglossa salvinii	12.5404	3	4.68512
Plethodontidae	Bolitoglossa	Bolitoglossa veracrucis	12.5404	3	4.68512
Bufonidae	Peltophryne	Peltophryne longinasus	12.5365	3	4.68483
Rhacophoridae	Pseudophilautus	Pseudophilautus sarasinorum	12.5364	3	4.68483
Plethodontidae	Thorius	Thorius troglodytes	12.4998	3	4.68211
Rhacophoridae	Pseudophilautus	Pseudophilautus alto	12.497	3	4.68191
Bufonidae	Osornophryne	Osornophryne puruanta	12.4556	3	4.67884
Salamandridae	Hypselotriton	Hypselotriton orphicus	12.4549	3	4.67879
Plethodontidae	Bolitoglossa	Bolitoglossa porrasorum	12.4535	3	4.67868
Plethodontidae	Oedipina	Oedipina gracilis	12.4239	3	4.67648
Microhylidae	Cophixalus	Cophixalus aenigma	25.8077	2	4.67498
Microhylidae	Cophixalus	Cophixalus nubicola	25.8077	2	4.67498
Microhylidae	Cophixalus	Cophixalus saxatilis	25.8077	2	4.67498
Ambystomatidae	Ambystoma	Ambystoma ordinarium	12.3913	3	4.67405
Eleutherodactylidae	Eleutherodactylus	Eleutherodactylus grabhami	12.3807	3	4.67326
Craugastoridae	Strabomantis	Strabomantis biporcatus	25.7149	2	4.67152
Craugastoridae	Pristimantis	Pristimantis colomai	12.3351	3	4.66984
Ranidae	Pelophylax	Pelophylax tenggerensis	12.3269	3	4.66922
Arthroleptidae	Leptopelis	Leptopelis vermiculatus	12.3125	3	4.66814
Dendrobatidae	Hyloxalus	Hyloxalus azureiventris	12.2962	3	4.66692
Dicroglossidae	Nannophrys	Nannophrys ceylonensis	25.5831	2	4.66657
Hylidae	Phyllomedusa	Phyllomedusa ecuatoriana	12.2848	3	4.66606
Batrachylidae	Atelognathus	Atelognathus patagonicus	12.2381	3	4.66254
Batrachylidae	Atelognathus	Atelognathus praebasalticus	12.2381	3	4.66254
Batrachylidae	Atelognathus	Atelognathus reverberii	12.2381	3	4.66254
Plethodontidae	Bolitoglossa	Bolitoglossa riletti	12.228	3	4.66178
Plethodontidae	Oedipina	Oedipina pseudouniformis	12.2128	3	4.66062
Dicroglossidae	Nanorana	Nanorana unculuanus	12.186	3	4.6586
Bufonidae	Atelopus	Atelopus bomolochos	5.58476	4	4.65735
Plethodontidae	Bolitoglossa	Bolitoglossa minutula	12.1373	3	4.6549
Plethodontidae	Bolitoglossa	Bolitoglossa franklini	12.1164	3	4.65331
Hynobiidae	Hynobius	Hynobius formosanus	12.113	3	4.65305
Hynobiidae	Hynobius	Hynobius yangi	12.0947	3	4.65165
Hynobiidae	Hynobius	Hynobius takedai	12.0518	3	4.64837
Brevicipitidae	Breviceps	Breviceps bagginsi	25.0628	2	4.6468
Brevicipitidae	Breviceps	Breviceps macrops	25.0628	2	4.6468
Alytidae	Alytes	Alytes cisternasii	51.0216	1	4.64481
Megophryidae	Oreolalax	Oreolalax omeimontis	11.9993	3	4.64434
Phrynobatrachidae	Phrynobatrachus	Phrynobatrachus cricogaster	24.9829	2	4.64373
Bufonidae	Werneria	Werneria tandyi	11.9892	3	4.64356
Hylidae	Ptychohyla	Ptychohyla erythromma	11.9846	3	4.64321
Hylidae	Ptychohyla	Ptychohyla legleri	11.9846	3	4.64321
Hylidae	Ptychohyla	Ptychohyla panchoi	11.9846	3	4.64321
Hylidae	Ptychohyla	Ptychohyla salvadorensis	11.9846	3	4.64321
Dicroglossidae	Ingerana	Ingerana tasanae	24.9409	2	4.64212
Microhylidae	Rhombophryne	Rhombophryne coudreaui	24.9332	2	4.64182
Mantellidae	Mantella	Mantella viridis	11.96	3	4.64131
Centrolenidae	Sachatamia	Sachatamia punctulata	11.9598	3	4.6413
Rhacophoridae	Pseudophilautus	Pseudophilautus mooreorum	11.9489	3	4.64045
Hylidae	Phyllomedusa	Phyllomedusa baltea	11.9156	3	4.63787
Hemiphractidae	Gastrotheca	Gastrotheca litonedis	11.8931	3	4.63613
Plethodontidae	Bolitoglossa	Bolitoglossa marmorea	11.8844	3	4.63546
Craugastoridae	Pristimantis	Pristimantis thymalopsoides	11.872	3	4.63449
Rhacophoridae	Pseudophilautus	Pseudophilautus reticulatus	11.8711	3	4.63443
Craugastoridae	Craugastor	Craugastor punctariolus	11.8697	3	4.63432
Bufonidae	Ghatophryne	Ghatophryne rubigina	24.7325	2	4.63405
Eleutherodactylidae	Eleutherodactylus	Eleutherodactylus thomasi	11.8587	3	4.63346
Eleutherodactylidae	Eleutherodactylus	Eleutherodactylus intermedius	11.8568	3	4.63332
Ranidae	Lithobates	Lithobates onca	11.85	3	4.63279
Mantellidae	Boophis	Boophis andreonei	24.6298	2	4.63005
Mantellidae	Boophis	Boophis blommersae	24.6298	2	4.63005
Mantellidae	Boophis	Boophis brachychir	24.6298	2	4.63005
Mantellidae	Boophis	Boophis fayi	24.6298	2	4.63005
Mantellidae	Boophis	Boophis haematopus	24.6298	2	4.63005
Mantellidae	Boophis	Boophis jaegeri	24.6298	2	4.63005
Mantellidae	Boophis	Boophis popi	24.6298	2	4.63005
Eleutherodactylidae	Eleutherodactylus	Eleutherodactylus grahami	11.8018	3	4.62903
Ranidae	Odorrana	Odorrana supranarina	11.7897	3	4.62808
Hylidae	Plectrohyla	Plectrohyla calthula	5.37193	4	4.62449
Bufonidae	Werneria	Werneria mertensiana	11.7405	3	4.62423
Hylidae	Ecnomiohyla	Ecnomiohyla minera	11.739	3	4.62411
Hemiphractidae	Gastrotheca	Gastrotheca psychrophila	11.7206	3	4.62266
Hemiphractidae	Gastrotheca	Gastrotheca stictopleura	11.6838	3	4.61977
Microhylidae	Rhombophryne	Rhombophryne pygmaea	24.3616	2	4.61953
Hemiphractidae	Gastrotheca	Gastrotheca riobambae	11.6605	3	4.61793
Plethodontidae	Bolitoglossa	Bolitoglossa sooyorum	11.6211	3	4.61481
Mantellidae	Boophis	Boophis sambirano	24.2212	2	4.61398
Mantellidae	Spinomantis	Spinomantis massi	24.2111	2	4.61358
Dendrobatidae	Phyllobates	Phyllobates vittatus	11.6026	3	4.61334
Craugastoridae	Pristimantis	Pristimantis pyrrhomerus	11.5833	3	4.61181
Craugastoridae	Strabomantis	Strabomantis anatipes	24.1476	2	4.61106
Craugastoridae	Strabomantis	Strabomantis cheiroplethus	24.1476	2	4.61106
Craugastoridae	Strabomantis	Strabomantis cornutus	24.1476	2	4.61106
Craugastoridae	Strabomantis	Strabomantis ingeri	24.1476	2	4.61106
Craugastoridae	Strabomantis	Strabomantis necopinus	24.1476	2	4.61106
Hylidae	Litoria	Litoria raniformis	11.5526	3	4.60937
Bufonidae	Osornophryne	Osornophryne antisana	11.5191	3	4.6067
Centrolenidae	Centrolene	Centrolene heloderma	5.25426	4	4.60585
Craugastoridae	Strabomantis	Strabomantis necerus	23.9224	2	4.60206
Telmatobiidae	Telmatobius	Telmatobius niger	5.2258	4	4.60129
Hynobiidae	Hynobius	Hynobius sonani	11.4511	3	4.60125
Plethodontidae	Bolitoglossa	Bolitoglossa meliana	11.4461	3	4.60085
Dicroglossidae	Ingerana	Ingerana borealis	23.872	2	4.60004
Mantellidae	Boophis	Boophis axelmeyeri	23.8368	2	4.59862
Hynobiidae	Hynobius	Hynobius chinensis	11.4139	3	4.59826
Telmatobiidae	Telmatobius	Telmatobius vellardi	5.20608	4	4.59812
Micrixalidae	Micrixalus	Micrixalus nudis	23.8216	2	4.59801
Micrixalidae	Micrixalus	Micrixalus phyllophilus	23.8216	2	4.59801
Rhacophoridae	Pseudophilautus	Pseudophilautus schmarda	11.3969	3	4.59689
Dicroglossidae	Quasipaa	Quasipaa fasciculispina	23.7878	2	4.59664
Hyperoliidae	Hyperolius	Hyperolius torrentis	11.3624	3	4.5941
Dicroglossidae	Limnonectes	Limnonectes parvus	23.7068	2	4.59337
Craugastoridae	Psychrophrynella	Psychrophrynella wettsteini	23.688	2	4.59261
Craugastoridae	Psychrophrynella	Psychrophrynella adenopleura	23.688	2	4.59261
Craugastoridae	Psychrophrynella	Psychrophrynella ankohuma	23.688	2	4.59261
Craugastoridae	Psychrophrynella	Psychrophrynella chacaltaya	23.688	2	4.59261
Craugastoridae	Psychrophrynella	Psychrophrynella illampu	23.688	2	4.59261
Craugastoridae	Psychrophrynella	Psychrophrynella kempffi	23.688	2	4.59261
Craugastoridae	Psychrophrynella	Psychrophrynella pinguis	23.688	2	4.59261
Craugastoridae	Psychrophrynella	Psychrophrynella quimsacruzis	23.688	2	4.59261
Bufonidae	Altiphrynoides	Altiphrynoides malcolmi	11.341	3	4.59237
Bufonidae	Bufoides	Bufoides meghalayanus	11.341	3	4.59237
Bufonidae	Parapelophryne	Parapelophryne scalpta	11.341	3	4.59237
Mantellidae	Mantella	Mantella crocea	11.3315	3	4.5916
Rhacophoridae	Pseudophilautus	Pseudophilautus decoris	11.3188	3	4.59057
Eleutherodactylidae	Eleutherodactylus	Eleutherodactylus lentus	11.3167	3	4.5904
Arthroleptidae	Astylosternus	Astylosternus rheophilus	23.5739	2	4.58798
Rhacophoridae	Pseudophilautus	Pseudophilautus mittermeieri	11.2825	3	4.58762
Bufonidae	Incilius	Incilius perplexus	11.2807	3	4.58747
Ichthyophiidae	Ichthyophis	Ichthyophis pseudangularis	23.5586	2	4.58735
Ceratobatrachidae	Cornufer	Cornufer akarithymus	23.5328	2	4.58631
Ceratobatrachidae	Cornufer	Cornufer parkeri	23.5328	2	4.58631
Microhylidae	Copiula	Copiula minor	23.5043	2	4.58514
Bufonidae	Atelopus	Atelopus oxapampae	11.2089	3	4.58161
Plethodontidae	Bolitoglossa	Bolitoglossa dunni	11.1739	3	4.57874
Amphiumidae	Amphiuma	Amphiuma pholeter	47.6596	1	4.578
Arthroleptidae	Cardioglossa	Cardioglossa melanogaster	23.3269	2	4.57788
Megophryidae	Leptolalax	Leptolalax arayai	23.3216	2	4.57766
Plethodontidae	Eurycea	Eurycea naufragia	11.1058	3	4.57313
Craugastoridae	Craugastor	Craugastor alfredi	23.1465	2	4.57044
Megophryidae	Leptolalax	Leptolalax pictus	23.1308	2	4.56978
Bufonidae	Mertensophryne	Mertensophryne howelli	11.0645	3	4.56971
Bufonidae	Mertensophryne	Mertensophryne usambarae	11.0645	3	4.56971
Myobatrachidae	Crinia	Crinia tinnula	23.0701	2	4.56727
Bufonidae	Atelopus	Atelopus senex	5.01466	4	4.56679
Bufonidae	Atelopus	Atelopus varius	4.99639	4	4.56375
Microhylidae	Rhombophryne	Rhombophryne testudo	22.9147	2	4.56079
Mantellidae	Mantidactylus	Mantidactylus delormei	22.8616	2	4.55856
Mantellidae	Mantidactylus	Mantidactylus noralottae	22.8616	2	4.55856
Plethodontidae	Eurycea	Eurycea tonkawae	10.9058	3	4.55647
Dendrobatidae	Hyloxalus	Hyloxalus elachyhistus	10.8817	3	4.55444
Plethodontidae	Bolitoglossa	Bolitoglossa conanti	10.8657	3	4.55309
Aromobatidae	Mannophryne	Mannophryne leonardoi	10.8384	3	4.55079
Aromobatidae	Mannophryne	Mannophryne riveroi	10.8384	3	4.55079
Aromobatidae	Mannophryne	Mannophryne trujillensis	10.8384	3	4.55079
Aromobatidae	Mannophryne	Mannophryne yustizi	10.8384	3	4.55079
Hynobiidae	Pachyhynobius	Pachyhynobius shangchengensis	22.6592	2	4.55005
Rhacophoridae	Philautus	Philautus tectus	22.6433	2	4.54938
Rhacophoridae	Feihyla	Feihyla kajau	46.1539	1	4.54656
Craugastoridae	Pristimantis	Pristimantis surdus	10.7841	3	4.54619
Hylidae	Hypsiboas	Hypsiboas heilprini	22.489	2	4.54283
Aromobatidae	Mannophryne	Mannophryne collaris	10.7121	3	4.54006
Ranidae	Odorrana	Odorrana narina	10.7087	3	4.53977
Dicroglossidae	Nanorana	Nanorana yunnanensis	10.6853	3	4.53777
Ranidae	Odorrana	Odorrana amamiensis	10.6729	3	4.53671
Rhacophoridae	Kurixalus	Kurixalus baliogaster	22.3435	2	4.53661
Rhacophoridae	Pseudophilautus	Pseudophilautus stuarti	10.6476	3	4.53455
Microhylidae	Rhombophryne	Rhombophryne serratopalpebrosa	22.2622	2	4.53313
Ranidae	Odorrana	Odorrana utsunomiyaorum	10.6126	3	4.53153
Microhylidae	Gastrophrynoides	Gastrophrynoides borneensis	22.2099	2	4.53087
Craugastoridae	Pristimantis	Pristimantis zophus	10.5985	3	4.53032
Arthroleptidae	Arthroleptis	Arthroleptis nguruensis	22.1256	2	4.52723
Microhylidae	Rhombophryne	Rhombophryne coronata	22.123	2	4.52712
Rhacophoridae	Pseudophilautus	Pseudophilautus asankai	10.5359	3	4.5249
Micrixalidae	Micrixalus	Micrixalus saxicola	22.0214	2	4.52272
Rhacophoridae	Pseudophilautus	Pseudophilautus hoffmanni	10.503	3	4.52205
Plethodontidae	Dendrotriton	Dendrotriton sanctibarbarus	21.9768	2	4.52078
Dendrobatidae	Ameerega	Ameerega silverstonei	10.482	3	4.52022
Arthroleptidae	Astylosternus	Astylosternus diadematus	21.9533	2	4.51976
Cycloramphidae	Thoropa	Thoropa petropolitana	21.9024	2	4.51753
Centrolenidae	Centrolene	Centrolene ballux	4.71093	4	4.51497
Rhyacotritonidae	Rhyacotriton	Rhyacotriton cascadae	44.6601	1	4.51437
Megophryidae	Leptobrachium	Leptobrachium banae	21.7651	2	4.51152
Microhylidae	Austrochaperina	Austrochaperina novaebritanniae	21.7625	2	4.51141
Megophryidae	Oreolalax	Oreolalax rhodostigmatus	21.7192	2	4.50951
Dendrobatidae	Phyllobates	Phyllobates terribilis	10.347	3	4.50839
Ranidae	Amolops	Amolops torrentis	21.4294	2	4.49667
Megophryidae	Scutiger	Scutiger ningshanensis	10.2058	3	4.49588
Megophryidae	Scutiger	Scutiger pingwuensis	10.2058	3	4.49588
Craugastoridae	Pristimantis	Pristimantis devillei	10.1911	3	4.49456
Pyxicephalidae	Strongylopus	Strongylopus kitumbeine	21.2373	2	4.48807
Pyxicephalidae	Strongylopus	Strongylopus rhodesianus	21.2373	2	4.48807
Hemiphractidae	Gastrotheca	Gastrotheca orophylax	10.1138	3	4.48763
Hylidae	Charadrahyla	Charadrahyla nephila	21.2275	2	4.48762
Plethodontidae	Pseudoeurycea	Pseudoeurycea cochranae	10.1106	3	4.48734
Dicroglossidae	Quasipaa	Quasipaa shini	21.1596	2	4.48456
Megophryidae	Leptolalax	Leptolalax hamidi	21.0988	2	4.48182
Megophryidae	Leptolalax	Leptolalax kajangensis	21.0988	2	4.48182
Megophryidae	Leptolalax	Leptolalax tuberosus	21.0988	2	4.48182
Salamandridae	Tylototriton	Tylototriton hainanensis	10.0238	3	4.4795
Bufonidae	Incilius	Incilius gemmifer	10.0022	3	4.47754
Rhacophoridae	Raorchestes	Raorchestes bobingeri	20.9468	2	4.47492
Rhyacotritonidae	Rhyacotriton	Rhyacotriton kezeri	42.848	1	4.47388
Myobatrachidae	Geocrinia	Geocrinia vitellina	20.8817	2	4.47194
Rhacophoridae	Raorchestes	Raorchestes glandulosus	20.8638	2	4.47113
Hemiphractidae	Stefania	Stefania schuberti	20.7925	2	4.46786
Hemiphractidae	Gastrotheca	Gastrotheca pseustes	9.87528	3	4.46593
Rhacophoridae	Gracixalus	Gracixalus quangi	20.7358	2	4.46525
Rhacophoridae	Raorchestes	Raorchestes graminirupes	20.7301	2	4.46499
Mantellidae	Gephyromantis	Gephyromantis tandroka	20.7171	2	4.46439
Telmatobiidae	Telmatobius	Telmatobius espadai	4.42161	4	4.46298
Plethodontidae	Dendrotriton	Dendrotriton xolocalcae	20.6542	2	4.4615
Ranidae	Lithobates	Lithobates dunni	9.8171	3	4.46057
Hylidae	Hyloscirtus	Hyloscirtus psarolaimus	9.80286	3	4.45925
Telmatobiidae	Telmatobius	Telmatobius vilamensis	4.37682	4	4.45469
Rhacophoridae	Raorchestes	Raorchestes chromasynchysi	20.4965	2	4.45418
Ceratobatrachidae	Platymantis	Platymantis montanus	20.4937	2	4.45405
Myobatrachidae	Mixophyes	Mixophyes balbus	20.468	2	4.45286
Dicroglossidae	Limnonectes	Limnonectes diuatus	20.3559	2	4.44762
Dicroglossidae	Limnonectes	Limnonectes liui	20.3559	2	4.44762
Hylidae	Charadrahyla	Charadrahyla taeniopus	20.343	2	4.44702
Ranidae	Babina	Babina holsti	9.64396	3	4.44443
Leiopelmatidae	Leiopelma	Leiopelma hochstetteri	84.1068	0	4.44391
Myobatrachidae	Taudactylus	Taudactylus liemi	41.4106	1	4.44055
Plethodontidae	Bolitoglossa	Bolitoglossa subpalmata	9.59755	3	4.44006
Plethodontidae	Bolitoglossa	Bolitoglossa tica	9.5925	3	4.43959
Plethodontidae	Bolitoglossa	Bolitoglossa heiroreias	9.58726	3	4.43909
Craugastoridae	Craugastor	Craugastor aphanus	20.0021	2	4.43092
Craugastoridae	Craugastor	Craugastor brocchi	20.0021	2	4.43092
Craugastoridae	Craugastor	Craugastor decoratus	20.0021	2	4.43092
Craugastoridae	Craugastor	Craugastor matudai	20.0021	2	4.43092
Craugastoridae	Craugastor	Craugastor persimilis	20.0021	2	4.43092
Craugastoridae	Craugastor	Craugastor psephosypharus	20.0021	2	4.43092
Craugastoridae	Craugastor	Craugastor rivulus	20.0021	2	4.43092
Craugastoridae	Craugastor	Craugastor xucanebi	20.0021	2	4.43092
Centrolenidae	Hyalinobatrachium	Hyalinobatrachium esmeralda	9.49146	3	4.43
Centrolenidae	Hyalinobatrachium	Hyalinobatrachium guairarepanense	9.49146	3	4.43
Craugastoridae	Craugastor	Craugastor tarahumaraensis	19.981	2	4.42991
Rhacophoridae	Feihyla	Feihyla palpebralis	40.8424	1	4.42706
Telmatobiidae	Telmatobius	Telmatobius atacamensis	4.21812	4	4.42473
Telmatobiidae	Telmatobius	Telmatobius cirrhacelis	4.21812	4	4.42473
Telmatobiidae	Telmatobius	Telmatobius dankoi	4.21812	4	4.42473
Telmatobiidae	Telmatobius	Telmatobius pefauri	4.21812	4	4.42473
Telmatobiidae	Telmatobius	Telmatobius philippii	4.21812	4	4.42473
Telmatobiidae	Telmatobius	Telmatobius punctatus	4.21812	4	4.42473
Telmatobiidae	Telmatobius	Telmatobius timens	4.21812	4	4.42473
Dendrobatidae	Andinobates	Andinobates virolinensis	9.42091	3	4.42326
Ranidae	Lithobates	Lithobates sierramadrensis	19.8381	2	4.42308
Plethodontidae	Speleomantes	Speleomantes genei	19.8142	2	4.42193
Craugastoridae	Craugastor	Craugastor bocourti	19.7754	2	4.42006
Plethodontidae	Dendrotriton	Dendrotriton megarhinus	19.758	2	4.41923
Ichthyophiidae	Ichthyophis	Ichthyophis orthoplicatus	19.7376	2	4.41825
Dicroglossidae	Quasipaa	Quasipaa jiulongensis	19.729	2	4.41783
Bufonidae	Nectophrynoides	Nectophrynoides cryptus	9.36064	3	4.41746
Bufonidae	Nectophrynoides	Nectophrynoides vestergaardi	9.36064	3	4.41746
Hemiphractidae	Stefania	Stefania riveroi	19.6707	2	4.41501
Microhylidae	Microhyla	Microhyla maculifera	19.6483	2	4.41393
Rhacophoridae	Pseudophilautus	Pseudophilautus femoralis	9.31834	3	4.41336
Pelobatidae	Pelobates	Pelobates cultripes	40.2232	1	4.41215
Rhacophoridae	Pseudophilautus	Pseudophilautus poppiae	9.30034	3	4.41162
Dendrobatidae	Andinobates	Andinobates bombetes	9.28446	3	4.41008
Mantellidae	Gephyromantis	Gephyromantis schilfi	19.5068	2	4.40705
Mantellidae	Gephyromantis	Gephyromantis salegy	19.5051	2	4.40697
Centrolenidae	Espadarana	Espadarana audax	9.23156	3	4.40492
Bufonidae	Rhinella	Rhinella chrysophora	9.22012	3	4.4038
Bufonidae	Rhinella	Rhinella gallardoi	9.22012	3	4.4038
Bufonidae	Rhinella	Rhinella nicefori	9.22012	3	4.4038
Bufonidae	Rhinella	Rhinella sclerocephala	9.22012	3	4.4038
Rhacophoridae	Rhacophorus	Rhacophorus minimus	9.21194	3	4.403
Bufonidae	Duttaphrynus	Duttaphrynus beddomii	9.20971	3	4.40278
Bufonidae	Duttaphrynus	Duttaphrynus kotagamai	9.20971	3	4.40278
Bufonidae	Duttaphrynus	Duttaphrynus noellerti	9.20971	3	4.40278
Eleutherodactylidae	Eleutherodactylus	Eleutherodactylus audanti	19.4121	2	4.40242
Hylidae	Exerodonta	Exerodonta catracha	9.19592	3	4.40143
Rhacophoridae	Philautus	Philautus refugii	19.3116	2	4.39749
Hyperoliidae	Kassina	Kassina arboricola	19.3099	2	4.3974
Hyperoliidae	Kassina	Kassina lamottei	19.3099	2	4.3974
Plethodontidae	Bolitoglossa	Bolitoglossa flavimembris	9.14599	3	4.39652
Hylidae	Hyloscirtus	Hyloscirtus staufferorum	9.13516	3	4.39545
Rhacophoridae	Philautus	Philautus ingeri	19.264	2	4.39514
Ambystomatidae	Ambystoma	Ambystoma cingulatum	19.2198	2	4.39296
Eleutherodactylidae	Eleutherodactylus	Eleutherodactylus wetmorei	19.206	2	4.39227
Rhacophoridae	Rhacophorus	Rhacophorus annamensis	19.1844	2	4.39121
Ranidae	Pelophylax	Pelophylax cretensis	9.02773	3	4.3848
Hyperoliidae	Hyperolius	Hyperolius thomensis	9.00946	3	4.38297
Dicroglossidae	Occidozyga	Occidozyga baluensis	38.9505	1	4.38079
Eleutherodactylidae	Eleutherodactylus	Eleutherodactylus ronaldi	18.9575	2	4.3799
Craugastoridae	Pristimantis	Pristimantis crucifer	18.9471	2	4.37938
Plethodontidae	Pseudoeurycea	Pseudoeurycea longicauda	8.95679	3	4.3777
Plethodontidae	Pseudoeurycea	Pseudoeurycea tenchalli	8.94988	3	4.377
Megophryidae	Megophrys	Megophrys stejnegeri	18.8919	2	4.3766
Craugastoridae	Pristimantis	Pristimantis eriphus	18.8726	2	4.37564
Craugastoridae	Craugastor	Craugastor rhodopis	18.8423	2	4.37411
Megophryidae	Brachytarsophrys	Brachytarsophrys intermedia	18.8329	2	4.37364
Eleutherodactylidae	Diasporus	Diasporus ventrimaculatus	18.8262	2	4.3733
Mantellidae	Spinomantis	Spinomantis elegans	18.8257	2	4.37328
Craugastoridae	Pristimantis	Pristimantis bromeliaceus	18.7026	2	4.36704
Craugastoridae	Pristimantis	Pristimantis ocreatus	8.82458	3	4.36433
Hylidae	Plectrohyla	Plectrohyla glandulosa	8.81473	3	4.36333
Dicroglossidae	Nanorana	Nanorana maculosa	8.79359	3	4.36117
Eleutherodactylidae	Eleutherodactylus	Eleutherodactylus cooki	18.5711	2	4.36035
Bufonidae	Rhinella	Rhinella nesiotes	8.78265	3	4.36005
Microhylidae	Oreophryne	Oreophryne anulata	18.5318	2	4.35834
Microhylidae	Oreophryne	Oreophryne celebensis	18.5318	2	4.35834
Microhylidae	Oreophryne	Oreophryne variabilis	18.5318	2	4.35834
Alytidae	Alytes	Alytes maurus	38.008	1	4.35691
Megophryidae	Leptobrachium	Leptobrachium hainanense	18.4899	2	4.35619
Dicroglossidae	Limnonectes	Limnonectes acanthi	18.4876	2	4.35607
Craugastoridae	Pristimantis	Pristimantis schultei	18.4331	2	4.35327
Rhacophoridae	Philautus	Philautus amoenus	18.3985	2	4.35149
Rhacophoridae	Philautus	Philautus erythrophthalmus	18.3985	2	4.35149
Rhacophoridae	Philautus	Philautus garo	18.3985	2	4.35149
Rhacophoridae	Philautus	Philautus gunungensis	18.3985	2	4.35149
Rhacophoridae	Philautus	Philautus leitensis	18.3985	2	4.35149
Rhacophoridae	Philautus	Philautus pallidipes	18.3985	2	4.35149
Rhacophoridae	Philautus	Philautus poecilius	18.3985	2	4.35149
Rhacophoridae	Philautus	Philautus saueri	18.3985	2	4.35149
Arthroleptidae	Leptodactylodon	Leptodactylodon ovatus	37.7712	1	4.35082
Plethodontidae	Pseudoeurycea	Pseudoeurycea gadovii	8.65787	3	4.34721
Plethodontidae	Pseudoeurycea	Pseudoeurycea melanomolga	8.65588	3	4.34701
Alsodidae	Eupsophus	Eupsophus migueli	8.65474	3	4.34689
Hylidae	Xenohyla	Xenohyla truncata	37.574	1	4.34572
Dicroglossidae	Quasipaa	Quasipaa spinosa	18.2594	2	4.34429
Dicroglossidae	Quasipaa	Quasipaa exilispinosa	18.2069	2	4.34156
Megophryidae	Scutiger	Scutiger muliensis	8.60268	3	4.34148
Leptodactylidae	Leptodactylus	Leptodactylus nesiotus	18.201	2	4.34126
Leptodactylidae	Leptodactylus	Leptodactylus pascoensis	18.201	2	4.34126
Leptodactylidae	Leptodactylus	Leptodactylus peritoaktites	18.201	2	4.34126
Craugastoridae	Pristimantis	Pristimantis kelephus	18.1968	2	4.34104
Eleutherodactylidae	Eleutherodactylus	Eleutherodactylus angustidigitorum	18.1881	2	4.34058
Eleutherodactylidae	Eleutherodactylus	Eleutherodactylus leprus	18.1881	2	4.34058
Eleutherodactylidae	Eleutherodactylus	Eleutherodactylus longipes	18.1881	2	4.34058
Eleutherodactylidae	Eleutherodactylus	Eleutherodactylus modestus	18.1881	2	4.34058
Eleutherodactylidae	Eleutherodactylus	Eleutherodactylus nivicolimae	18.1881	2	4.34058
Eleutherodactylidae	Eleutherodactylus	Eleutherodactylus rubrimaculatus	18.1881	2	4.34058
Eleutherodactylidae	Eleutherodactylus	Eleutherodactylus verrucipes	18.1881	2	4.34058
Rhacophoridae	Gracixalus	Gracixalus jinxiuensis	18.1847	2	4.34041
Megophryidae	Leptobrachium	Leptobrachium gunungense	18.1436	2	4.33826
Bufonidae	Nectophrynoides	Nectophrynoides minutus	8.52892	3	4.33377
Craugastoridae	Lynchius	Lynchius flavomaculatus	18.0262	2	4.33211
Bufonidae	Rhinella	Rhinella macrorhina	8.5088	3	4.33166
Plethodontidae	Pseudoeurycea	Pseudoeurycea altamontana	8.49617	3	4.33033
Craugastoridae	Yunganastes	Yunganastes ashkapara	17.9832	2	4.32985
Plethodontidae	Batrachoseps	Batrachoseps regius	17.9419	2	4.32767
Plethodontidae	Oedipina	Oedipina alfaroi	17.9408	2	4.32761
Alytidae	Discoglossus	Discoglossus montalentii	36.8739	1	4.32741
Centrolenidae	Rulyrana	Rulyrana saxiscandens	8.46072	3	4.32659
Plethodontidae	Bolitoglossa	Bolitoglossa celaque	8.45172	3	4.32564
Salamandridae	Lyciasalamandra	Lyciasalamandra helverseni	17.8844	2	4.32463
Proteidae	Necturus	Necturus lewisi	36.7117	1	4.32312
Ranidae	Hylarana	Hylarana attigua	17.8436	2	4.32247
Plethodontidae	Batrachoseps	Batrachoseps stebbinsi	17.8267	2	4.32157
Centrolenidae	Ikakogi	Ikakogi tayrona	17.811	2	4.32074
Nyctibatrachidae	Nyctibatrachus	Nyctibatrachus humayuni	17.7826	2	4.31923
Scaphiopodidae	Spea	Spea hammondii	36.3809	1	4.31431
Hemiphractidae	Gastrotheca	Gastrotheca christiani	8.3368	3	4.3134
Ceratobatrachidae	Platymantis	Platymantis banahao	17.6692	2	4.31317
Ceratobatrachidae	Platymantis	Platymantis cornutus	17.6692	2	4.31317
Ceratobatrachidae	Platymantis	Platymantis guentheri	17.6692	2	4.31317
Ceratobatrachidae	Platymantis	Platymantis indeprensus	17.6692	2	4.31317
Ceratobatrachidae	Platymantis	Platymantis isarog	17.6692	2	4.31317
Ceratobatrachidae	Platymantis	Platymantis pseudodorsalis	17.6692	2	4.31317
Ceratobatrachidae	Platymantis	Platymantis pygmaeus	17.6692	2	4.31317
Ceratobatrachidae	Platymantis	Platymantis rabori	17.6692	2	4.31317
Ceratobatrachidae	Platymantis	Platymantis sierramadrensis	17.6692	2	4.31317
Hylidae	Ptychohyla	Ptychohyla leonhardschultzei	8.30038	3	4.3095
Ambystomatidae	Ambystoma	Ambystoma bishopi	17.5218	2	4.30524
Dendrobatidae	Hyloxalus	Hyloxalus toachi	8.25769	3	4.3049
Nyctibatrachidae	Nyctibatrachus	Nyctibatrachus major	17.4713	2	4.30251
Dendrobatidae	Oophaga	Oophaga arborea	8.23478	3	4.30242
Aromobatidae	Allobates	Allobates chalcopis	17.4589	2	4.30184
Aromobatidae	Allobates	Allobates humilis	17.4589	2	4.30184
Aromobatidae	Allobates	Allobates olfersioides	17.4589	2	4.30184
Aromobatidae	Allobates	Allobates subfolionidificans	17.4589	2	4.30184
Aromobatidae	Allobates	Allobates wayuu	17.4589	2	4.30184
Hemiphractidae	Gastrotheca	Gastrotheca guentheri	17.3427	2	4.29553
Hylidae	Dendropsophus	Dendropsophus stingi	17.3177	2	4.29416
Cycloramphidae	Cycloramphus	Cycloramphus acangatan	17.2719	2	4.29166
Rhacophoridae	Philautus	Philautus umbra	17.2686	2	4.29148
Bufonidae	Mertensophryne	Mertensophryne anotis	8.10208	3	4.28794
Bufonidae	Vandijkophrynus	Vandijkophrynus inyangae	8.07137	3	4.28457
Bufonidae	Anaxyrus	Anaxyrus canorus	8.03034	3	4.28003
Hylidae	Osteopilus	Osteopilus vastus	17.0349	2	4.2786
Hemiphractidae	Gastrotheca	Gastrotheca ruizi	7.98886	3	4.27543
Dendrobatidae	Oophaga	Oophaga speciosa	7.96134	3	4.27236
Sirenidae	Pseudobranchus	Pseudobranchus axanthus	70.5801	0	4.27082
Sirenidae	Pseudobranchus	Pseudobranchus striatus	70.5801	0	4.27082
Myobatrachidae	Pseudophryne	Pseudophryne australis	16.8866	2	4.27035
Plethodontidae	Speleomantes	Speleomantes sarrabusensis	16.8524	2	4.26843
Bufonidae	Atelopus	Atelopus certus	7.90769	3	4.26636
Bufonidae	Atelopus	Atelopus dimorphus	7.90769	3	4.26636
Bufonidae	Atelopus	Atelopus laetissimus	7.90769	3	4.26636
Bufonidae	Atelopus	Atelopus limosus	7.90769	3	4.26636
Bufonidae	Atelopus	Atelopus longibrachius	7.90769	3	4.26636
Bufonidae	Atelopus	Atelopus mittermeieri	7.90769	3	4.26636
Bufonidae	Atelopus	Atelopus nahumae	7.90769	3	4.26636
Eleutherodactylidae	Eleutherodactylus	Eleutherodactylus goini	16.8087	2	4.26598
Dicroglossidae	Limnonectes	Limnonectes macrodon	16.807	2	4.26589
Salamandridae	Lyciasalamandra	Lyciasalamandra luschani	16.8035	2	4.26569
Hylidae	Hyloscirtus	Hyloscirtus platydactylus	16.7791	2	4.26432
Hylidae	Hyloscirtus	Hyloscirtus torrenticola	16.7791	2	4.26432
Plethodontidae	Plethodon	Plethodon asupak	16.7697	2	4.26379
Ranidae	Lithobates	Lithobates vibicarius	16.6874	2	4.25915
Bufonidae	Incilius	Incilius ibarrai	7.83694	3	4.25838
Leptodactylidae	Physalaemus	Physalaemus atlanticus	16.6577	2	4.25747
Bufonidae	Ansonia	Ansonia penangensis	16.6381	2	4.25635
Microhylidae	Scaphiophryne	Scaphiophryne marmorata	16.6347	2	4.25616
Hylidae	Exerodonta	Exerodonta chimalapa	7.8147	3	4.25586
Plethodontidae	Isthmura	Isthmura boneti	16.5486	2	4.25127
Bufonidae	Anaxyrus	Anaxyrus nelsoni	7.77119	3	4.25091
Hylidae	Litoria	Litoria olongburensis	16.5008	2	4.24854
Hylidae	Plectrohyla	Plectrohyla charadricola	7.74603	3	4.24804
Hylidae	Plectrohyla	Plectrohyla lacertosa	7.74603	3	4.24804
Hylidae	Plectrohyla	Plectrohyla mykter	7.74603	3	4.24804
Hylidae	Plectrohyla	Plectrohyla psiloderma	7.74603	3	4.24804
Hylidae	Plectrohyla	Plectrohyla robertsorum	7.74603	3	4.24804
Hylidae	Plectrohyla	Plectrohyla sagorum	7.74603	3	4.24804
Eleutherodactylidae	Eleutherodactylus	Eleutherodactylus varians	16.4608	2	4.24625
Rhacophoridae	Pseudophilautus	Pseudophilautus wynaadensis	7.71479	3	4.24446
Craugastoridae	Pristimantis	Pristimantis bicolor	16.4279	2	4.24437
Craugastoridae	Pristimantis	Pristimantis bicumulus	16.4279	2	4.24437
Craugastoridae	Pristimantis	Pristimantis boconoensis	16.4279	2	4.24437
Craugastoridae	Pristimantis	Pristimantis briceni	16.4279	2	4.24437
Craugastoridae	Pristimantis	Pristimantis colodactylus	16.4279	2	4.24437
Craugastoridae	Pristimantis	Pristimantis colostichos	16.4279	2	4.24437
Craugastoridae	Pristimantis	Pristimantis cordovae	16.4279	2	4.24437
Craugastoridae	Pristimantis	Pristimantis cruciocularis	16.4279	2	4.24437
Craugastoridae	Pristimantis	Pristimantis diaphonus	16.4279	2	4.24437
Craugastoridae	Pristimantis	Pristimantis diogenes	16.4279	2	4.24437
Craugastoridae	Pristimantis	Pristimantis elegans	16.4279	2	4.24437
Craugastoridae	Pristimantis	Pristimantis eremitus	16.4279	2	4.24437
Craugastoridae	Pristimantis	Pristimantis ernesti	16.4279	2	4.24437
Craugastoridae	Pristimantis	Pristimantis fallax	16.4279	2	4.24437
Craugastoridae	Pristimantis	Pristimantis floridus	16.4279	2	4.24437
Craugastoridae	Pristimantis	Pristimantis gracilis	16.4279	2	4.24437
Craugastoridae	Pristimantis	Pristimantis hybotragus	16.4279	2	4.24437
Craugastoridae	Pristimantis	Pristimantis incomptus	16.4279	2	4.24437
Craugastoridae	Pristimantis	Pristimantis marahuaka	16.4279	2	4.24437
Craugastoridae	Pristimantis	Pristimantis muricatus	16.4279	2	4.24437
Craugastoridae	Pristimantis	Pristimantis nephophilus	16.4279	2	4.24437
Craugastoridae	Pristimantis	Pristimantis nigrogriseus	16.4279	2	4.24437
Craugastoridae	Pristimantis	Pristimantis ornatissimus	16.4279	2	4.24437
Craugastoridae	Pristimantis	Pristimantis orpacobates	16.4279	2	4.24437
Craugastoridae	Pristimantis	Pristimantis pataikos	16.4279	2	4.24437
Craugastoridae	Pristimantis	Pristimantis penelopus	16.4279	2	4.24437
Craugastoridae	Pristimantis	Pristimantis phalarus	16.4279	2	4.24437
Craugastoridae	Pristimantis	Pristimantis platychilus	16.4279	2	4.24437
Craugastoridae	Pristimantis	Pristimantis polemistes	16.4279	2	4.24437
Craugastoridae	Pristimantis	Pristimantis pugnax	16.4279	2	4.24437
Craugastoridae	Pristimantis	Pristimantis repens	16.4279	2	4.24437
Craugastoridae	Pristimantis	Pristimantis rhodostichus	16.4279	2	4.24437
Craugastoridae	Pristimantis	Pristimantis rosadoi	16.4279	2	4.24437
Craugastoridae	Pristimantis	Pristimantis ruedai	16.4279	2	4.24437
Craugastoridae	Pristimantis	Pristimantis serendipitus	16.4279	2	4.24437
Craugastoridae	Pristimantis	Pristimantis signifer	16.4279	2	4.24437
Craugastoridae	Pristimantis	Pristimantis turpinorum	16.4279	2	4.24437
Craugastoridae	Pristimantis	Pristimantis ventriguttatus	16.4279	2	4.24437
Craugastoridae	Pristimantis	Pristimantis xylochobates	16.4279	2	4.24437
Microhylidae	Hypopachus	Hypopachus barberi	16.4143	2	4.24359
Hynobiidae	Batrachuperus	Batrachuperus yenyuanensis	16.3943	2	4.24243
Hyperoliidae	Callixalus	Callixalus pictus	16.3807	2	4.24166
Hyperoliidae	Paracassina	Paracassina kounhiensis	16.3807	2	4.24166
Ranidae	Pelophylax	Pelophylax shqipericus	7.67671	3	4.24008
Ranidae	Lithobates	Lithobates tarahumarae	16.3223	2	4.23829
Plethodontidae	Speleomantes	Speleomantes flavus	16.2423	2	4.23366
Plethodontidae	Aquiloeurycea	Aquiloeurycea scandens	16.2308	2	4.23299
Hyperoliidae	Afrixalus	Afrixalus dorsimaculatus	16.2057	2	4.23154
Hyperoliidae	Afrixalus	Afrixalus enseticola	16.2057	2	4.23154
Hyperoliidae	Afrixalus	Afrixalus morerei	16.2057	2	4.23154
Telmatobiidae	Telmatobius	Telmatobius culeus	3.29877	4	4.23092
Hemiphractidae	Gastrotheca	Gastrotheca trachyceps	7.59059	3	4.23011
Megophryidae	Borneophrys	Borneophrys edwardinae	16.174	2	4.22969
Megophryidae	Leptobrachella	Leptobrachella baluensis	16.174	2	4.22969
Megophryidae	Leptobrachella	Leptobrachella brevicrus	16.174	2	4.22969
Megophryidae	Leptobrachella	Leptobrachella parva	16.174	2	4.22969
Megophryidae	Leptobrachella	Leptobrachella serasanae	16.174	2	4.22969
Telmatobiidae	Telmatobius	Telmatobius gigas	3.28333	4	4.22732
Hylidae	Hyloscirtus	Hyloscirtus lindae	16.1011	2	4.22543
Salamandridae	Pleurodeles	Pleurodeles nebulosus	16.0993	2	4.22533
Plethodontidae	Isthmura	Isthmura bellii	16.0721	2	4.22374
Bufonidae	Anaxyrus	Anaxyrus californicus	7.52938	3	4.22296
Bufonidae	Wolterstorffina	Wolterstorffina parvipalmata	16.0533	2	4.22264
Craugastoridae	Pristimantis	Pristimantis supernatis	16.0319	2	4.22138
Alytidae	Discoglossus	Discoglossus jeanneae	33.0323	1	4.22046
Ranidae	Pterorana	Pterorana khare	15.9824	2	4.21847
Dendrobatidae	Epipedobates	Epipedobates tricolor	7.48848	3	4.21815
Batrachylidae	Batrachyla	Batrachyla fitzroya	15.9604	2	4.21718
Hylidae	Litoria	Litoria andiirrmalin	15.9583	2	4.21705
Plethodontidae	Hydromantes	Hydromantes shastae	15.9467	2	4.21637
Rhacophoridae	Rhacophorus	Rhacophorus bimaculatus	15.9376	2	4.21583
Rhacophoridae	Rhacophorus	Rhacophorus exechopygus	15.9376	2	4.21583
Rhacophoridae	Rhacophorus	Rhacophorus spelaeus	15.9376	2	4.21583
Rhacophoridae	Rhacophorus	Rhacophorus yinggelingensis	15.9376	2	4.21583
Rhacophoridae	Philautus	Philautus worcesteri	15.9315	2	4.21547
Plethodontidae	Gyrinophilus	Gyrinophilus palleucus	15.9296	2	4.21536
Craugastoridae	Pristimantis	Pristimantis affinis	15.9127	2	4.21436
Hemiphractidae	Cryptobatrachus	Cryptobatrachus fuhrmanni	15.8845	2	4.21269
Plethodontidae	Aneides	Aneides aeneus	32.7213	1	4.21128
Craugastoridae	Pristimantis	Pristimantis calcarulatus	15.8557	2	4.21098
Sirenidae	Siren	Siren intermedia	66.3841	0	4.21041
Sirenidae	Siren	Siren lacertina	66.3841	0	4.21041
Centrolenidae	Nymphargus	Nymphargus luminosus	7.41949	3	4.20999
Hemiphractidae	Gastrotheca	Gastrotheca dendronastes	15.8206	2	4.2089
Microhylidae	Kaloula	Kaloula kalingensis	15.8204	2	4.20889
Microhylidae	Kaloula	Kaloula rigida	15.8204	2	4.20889
Ranidae	Sanguirana	Sanguirana tipanan	15.7952	2	4.20739
Bufonidae	Ansonia	Ansonia torrentis	15.7088	2	4.20223
Rhacophoridae	Philautus	Philautus bunitus	15.6857	2	4.20085
Bufonidae	Ansonia	Ansonia fuliginea	15.6792	2	4.20046
Dicroglossidae	Limnonectes	Limnonectes heinrichi	15.6295	2	4.19747
Microhylidae	Kalophrynus	Kalophrynus minusculus	15.615	2	4.1966
Microhylidae	Kalophrynus	Kalophrynus punctatus	15.615	2	4.1966
Alsodidae	Eupsophus	Eupsophus contulmoensis	7.17937	3	4.18106
Ceratophryidae	Ceratophrys	Ceratophrys stolzmanni	15.344	2	4.18015
Hylidae	Osteopilus	Osteopilus pulchrilineatus	15.3361	2	4.17967
Craugastoridae	Pristimantis	Pristimantis actites	15.3168	2	4.17849
Alsodidae	Eupsophus	Eupsophus nahuelbutensis	7.15593	3	4.17819
Craugastoridae	Pristimantis	Pristimantis truebae	7.14263	3	4.17655
Craugastoridae	Pristimantis	Pristimantis gentryi	7.14136	3	4.1764
Eleutherodactylidae	Eleutherodactylus	Eleutherodactylus ricordii	15.2758	2	4.17597
Hylidae	Duellmanohyla	Duellmanohyla schmidtorum	15.2717	2	4.17572
Rhacophoridae	Theloderma	Theloderma stellatum	31.4076	1	4.17154
Bufonidae	Incilius	Incilius tutelarius	7.10062	3	4.17138
Bufonidae	Ansonia	Ansonia tiomanica	15.1948	2	4.17098
Hemiphractidae	Hemiphractus	Hemiphractus fasciatus	31.3867	1	4.17089
Plethodontidae	Hydromantes	Hydromantes brunus	15.1813	2	4.17015
Eleutherodactylidae	Eleutherodactylus	Eleutherodactylus guantanamera	15.1623	2	4.16898
Hylidae	Tlalocohyla	Tlalocohyla godmani	15.1356	2	4.16733
Hylidae	Plectrohyla	Plectrohyla cyclada	7.04708	3	4.16475
Eleutherodactylidae	Eleutherodactylus	Eleutherodactylus monensis	15.0856	2	4.16422
Ranidae	Rana	Rana latastei	15.0602	2	4.16264
Arthroleptidae	Leptopelis	Leptopelis ragazzii	15.0548	2	4.1623
Arthroleptidae	Leptopelis	Leptopelis yaldeni	15.0548	2	4.1623
Hylidae	Plectrohyla	Plectrohyla arborescandens	6.99358	3	4.15808
Craugastoridae	Pristimantis	Pristimantis condor	14.9488	2	4.15568
Hynobiidae	Pseudohynobius	Pseudohynobius flavomaculatus	14.9214	2	4.15396
Bufonidae	Peltophryne	Peltophryne guentheri	14.8558	2	4.14983
Plethodontidae	Thorius	Thorius macdougalli	14.8495	2	4.14943
Dendrobatidae	Ranitomeya	Ranitomeya benedicta	14.8375	2	4.14868
Bufonidae	Osornophryne	Osornophryne sumacoensis	14.8371	2	4.14865
Centrolenidae	Hyalinobatrachium	Hyalinobatrachium pallidum	6.90476	3	4.14691
Rhacophoridae	Raorchestes	Raorchestes dubois	14.8092	2	4.14688
Bufonidae	Incilius	Incilius spiculatus	6.89616	3	4.14582
Bufonidae	Incilius	Incilius cavifrons	6.8951	3	4.14568
Craugastoridae	Pristimantis	Pristimantis ceuthospilus	14.7677	2	4.14426
Rhacophoridae	Rhacophorus	Rhacophorus kio	14.7133	2	4.1408
Microhylidae	Scaphiophryne	Scaphiophryne menabensis	14.6955	2	4.13967
Hynobiidae	Pseudohynobius	Pseudohynobius shuichengensis	14.6684	2	4.13794
Megophryidae	Megophrys	Megophrys nankiangensis	14.6486	2	4.13668
Ranidae	Rana	Rana pretiosa	14.634	2	4.13574
Hynobiidae	Hynobius	Hynobius boulengeri	14.6337	2	4.13572
Rhinatrematidae	Rhinatrema	Rhinatrema bivittatum	61.4947	0	4.13508
Ranidae	Rana	Rana draytonii	14.5717	2	4.13175
Ranidae	Lithobates	Lithobates bwana	14.548	2	4.13023
Salamandridae	Salamandra	Salamandra algira	14.5312	2	4.12914
Mantellidae	Mantella	Mantella manery	14.4427	2	4.12343
Pipidae	Hymenochirus	Hymenochirus boettgeri	60.7466	0	4.12304
Pipidae	Hymenochirus	Hymenochirus curtipes	60.7466	0	4.12304
Megophryidae	Megophrys	Megophrys longipes	29.8536	1	4.1224
Centrolenidae	Vitreorana	Vitreorana antisthenesi	14.4152	2	4.12165
Dendrobatidae	Hyloxalus	Hyloxalus vergeli	14.3923	2	4.12016
Ambystomatidae	Ambystoma	Ambystoma californiense	14.3563	2	4.11782
Bufonidae	Pelophryne	Pelophryne misera	14.3548	2	4.11772
Rhinatrematidae	Epicrionops	Epicrionops bicolor	60.3513	0	4.11662
Rhinatrematidae	Epicrionops	Epicrionops petersi	60.3513	0	4.11662
Hyperoliidae	Hyperolius	Hyperolius constellatus	14.3375	2	4.11659
Hyperoliidae	Hyperolius	Hyperolius endjami	14.3375	2	4.11659
Hyperoliidae	Hyperolius	Hyperolius laurenti	14.3375	2	4.11659
Hyperoliidae	Hyperolius	Hyperolius minutissimus	14.3375	2	4.11659
Hyperoliidae	Hyperolius	Hyperolius polystictus	14.3375	2	4.11659
Hyperoliidae	Hyperolius	Hyperolius riggenbachi	14.3375	2	4.11659
Hyperoliidae	Hyperolius	Hyperolius viridigulosus	14.3375	2	4.11659
Craugastoridae	Pristimantis	Pristimantis quantus	14.283	2	4.11304
Hynobiidae	Liua	Liua tsinpaensis	14.2719	2	4.11231
Hemiphractidae	Hemiphractus	Hemiphractus bubalus	29.4964	1	4.11075
Limnodynastidae	Adelotus	Adelotus brevis	29.4594	1	4.10954
Plethodontidae	Eurycea	Eurycea wallacei	14.2161	2	4.10865
Bufonidae	Ansonia	Ansonia muelleri	14.1745	2	4.10591
Bufonidae	Ansonia	Ansonia mcgregori	14.1588	2	4.10488
Plethodontidae	Batrachoseps	Batrachoseps simatus	14.1358	2	4.10336
Ranidae	Odorrana	Odorrana tormota	14.1319	2	4.1031
Bufonidae	Ansonia	Ansonia siamensis	14.1318	2	4.10309
Rhacophoridae	Rhacophorus	Rhacophorus fasciatus	14.0243	2	4.09596
Rhacophoridae	Philautus	Philautus acutus	13.9992	2	4.09429
Dicroglossidae	Limnonectes	Limnonectes visayanus	13.9956	2	4.09405
Craugastoridae	Pristimantis	Pristimantis verecundus	13.9885	2	4.09358
Salamandridae	Salamandra	Salamandra lanzai	13.9654	2	4.09204
Plethodontidae	Plethodon	Plethodon sherando	13.9572	2	4.09149
Hynobiidae	Hynobius	Hynobius tokyoensis	13.9556	2	4.09138
Pipidae	Pseudhymenochirus	Pseudhymenochirus merlini	58.7217	0	4.08969
Ranidae	Sanguirana	Sanguirana igorota	13.89	2	4.08699
Salamandridae	Neurergus	Neurergus strauchii	13.8698	2	4.08563
Centrolenidae	Cochranella	Cochranella mache	6.43378	3	4.08548
Bufonidae	Incilius	Incilius leucomyos	6.40822	3	4.08203
Rhacophoridae	Theloderma	Theloderma pictus	28.6274	1	4.08185
Pipidae	Pipa	Pipa carvalhoi	58.1961	0	4.08086
Centrolenidae	Centrolene	Centrolene azulae	6.37822	3	4.07797
Centrolenidae	Centrolene	Centrolene petrophilum	6.37822	3	4.07797
Hyperoliidae	Cryptothylax	Cryptothylax greshoffii	57.9834	0	4.07726
Hynobiidae	Hynobius	Hynobius stejnegeri	13.7335	2	4.07642
Craugastoridae	Pristimantis	Pristimantis inusitatus	13.7261	2	4.07591
Centrolenidae	Nymphargus	Nymphargus megacheirus	6.31769	3	4.06974
Ranidae	Lithobates	Lithobates megapoda	13.6267	2	4.06914
Ranidae	Lithobates	Lithobates miadis	13.6267	2	4.06914
Megophryidae	Oreolalax	Oreolalax granulosus	13.5706	2	4.0653
Hyperoliidae	Hyperolius	Hyperolius cystocandicans	13.5557	2	4.06428
Hylidae	Litoria	Litoria becki	13.5375	2	4.06303
Hylidae	Litoria	Litoria lutea	13.5375	2	4.06303
Hylidae	Litoria	Litoria quadrilineata	13.5375	2	4.06303
Hylidae	Litoria	Litoria wisselensis	13.5375	2	4.06303
Centrolenidae	Centrolene	Centrolene pipilatum	6.26535	3	4.06256
Mantellidae	Mantella	Mantella madagascariensis	13.4944	2	4.06006
Ranidae	Meristogenys	Meristogenys amoropalamus	13.4843	2	4.05936
Craugastoridae	Noblella	Noblella lochites	27.9669	1	4.0593
Hemiphractidae	Gastrotheca	Gastrotheca angustifrons	13.3657	2	4.05114
Hemiphractidae	Gastrotheca	Gastrotheca antomia	13.3657	2	4.05114
Plethodontidae	Bolitoglossa	Bolitoglossa medemi	13.3542	2	4.05034
Plethodontidae	Pseudoeurycea	Pseudoeurycea leprosa	13.3308	2	4.04871
Ranidae	Meristogenys	Meristogenys jerboa	13.3086	2	4.04715
Bufonidae	Capensibufo	Capensibufo rosei	13.2971	2	4.04635
Dendrobatidae	Hyloxalus	Hyloxalus pulchellus	13.2845	2	4.04547
Hylidae	Phrynomedusa	Phrynomedusa appendiculata	27.532	1	4.04417
Dicroglossidae	Limnonectes	Limnonectes asperatus	27.4366	1	4.04082
Hynobiidae	Batrachuperus	Batrachuperus tibetanus	13.2105	2	4.04027
Rhinatrematidae	Epicrionops	Epicrionops niger	55.7931	0	4.03942
Herpelidae	Herpele	Herpele squalostoma	55.7692	0	4.03899
Pelodytidae	Pelodytes	Pelodytes ibericus	55.6832	0	4.03748
Pelodytidae	Pelodytes	Pelodytes punctatus	55.6832	0	4.03748
Microhylidae	Kalophrynus	Kalophrynus intermedius	13.1335	2	4.03484
Centrolenidae	Nymphargus	Nymphargus mariae	6.05133	3	4.03266
Hynobiidae	Batrachuperus	Batrachuperus karlschmidti	13.1021	2	4.03262
Ceratobatrachidae	Platymantis	Platymantis naomii	13.0948	2	4.0321
Craugastoridae	Pristimantis	Pristimantis nyctophylax	13.0652	2	4.03
Ranidae	Odorrana	Odorrana geminata	13.0555	2	4.02931
Ranidae	Odorrana	Odorrana hainanensis	13.0555	2	4.02931
Ranidae	Odorrana	Odorrana nasuta	13.0555	2	4.02931
Hynobiidae	Batrachuperus	Batrachuperus pinchonii	13.055	2	4.02928
Plethodontidae	Nototriton	Nototriton tapanti	13.0498	2	4.0289
Pipidae	Pipa	Pipa arrabali	55.0787	0	4.02676
Pipidae	Pipa	Pipa aspera	55.0787	0	4.02676
Pipidae	Pipa	Pipa snethlageae	55.0787	0	4.02676
Bufonidae	Melanophryniscus	Melanophryniscus dorsalis	12.9781	2	4.02379
Bufonidae	Melanophryniscus	Melanophryniscus macrogranulosus	12.9781	2	4.02379
Bufonidae	Melanophryniscus	Melanophryniscus montevidensis	12.9781	2	4.02379
Hynobiidae	Hynobius	Hynobius yiwuensis	12.8946	2	4.01779
Bufonidae	Pelophryne	Pelophryne guentheri	12.8859	2	4.01717
Bufonidae	Pelophryne	Pelophryne lighti	12.8859	2	4.01717
Bufonidae	Pelophryne	Pelophryne rhopophilia	12.8859	2	4.01717
Phrynobatrachidae	Phrynobatrachus	Phrynobatrachus alleni	26.7453	1	4.01621
Phrynobatrachidae	Phrynobatrachus	Phrynobatrachus guineensis	26.7453	1	4.01621
Phrynobatrachidae	Phrynobatrachus	Phrynobatrachus liberiensis	26.7453	1	4.01621
Phrynobatrachidae	Phrynobatrachus	Phrynobatrachus phyllophilus	26.7453	1	4.01621
Megophryidae	Oreolalax	Oreolalax multipunctatus	12.8337	2	4.0134
Ranidae	Amolops	Amolops cremnobatus	26.6343	1	4.01221
Rhacophoridae	Pseudophilautus	Pseudophilautus hallidayi	12.7467	2	4.00709
Pyxicephalidae	Poyntonia	Poyntonia paludicola	26.3765	1	4.00283
Ranidae	Clinotarsus	Clinotarsus curtipes	26.3296	1	4.00112
Bufonidae	Peltophryne	Peltophryne gundlachi	12.6571	2	4.00055
Plethodontidae	Pseudoeurycea	Pseudoeurycea aurantia	12.646	2	3.99974
Plethodontidae	Plethodon	Plethodon petraeus	12.6176	2	3.99766
Plethodontidae	Bolitoglossa	Bolitoglossa orestes	12.6037	2	3.99663
Eleutherodactylidae	Eleutherodactylus	Eleutherodactylus flavescens	26.1526	1	3.99462
Plethodontidae	Bolitoglossa	Bolitoglossa chica	12.5404	2	3.99197
Plethodontidae	Bolitoglossa	Bolitoglossa diminuta	12.5404	2	3.99197
Plethodontidae	Bolitoglossa	Bolitoglossa guaramacalensis	12.5404	2	3.99197
Plethodontidae	Bolitoglossa	Bolitoglossa insularis	12.5404	2	3.99197
Plethodontidae	Bolitoglossa	Bolitoglossa obscura	12.5404	2	3.99197
Plethodontidae	Bolitoglossa	Bolitoglossa silverstonei	12.5404	2	3.99197
Plethodontidae	Bolitoglossa	Bolitoglossa sombra	12.5404	2	3.99197
Ptychadenidae	Lanzarana	Lanzarana largeni	25.8991	1	3.98524
Eleutherodactylidae	Eleutherodactylus	Eleutherodactylus pentasyringos	12.437	2	3.98431
Ceratobatrachidae	Cornufer	Cornufer vitiensis	25.8478	1	3.98333
Brachycephalidae	Ischnocnema	Ischnocnema epipeda	25.8458	1	3.98326
Brachycephalidae	Ischnocnema	Ischnocnema manezinho	25.8458	1	3.98326
Salamandridae	Tylototriton	Tylototriton wenxianensis	12.4182	2	3.98291
Micrixalidae	Micrixalus	Micrixalus fuscus	25.8187	1	3.98225
Bufonidae	Peltophryne	Peltophryne taladai	12.4059	2	3.98199
Microhylidae	Cophixalus	Cophixalus bombiens	25.8077	1	3.98184
Microhylidae	Cophixalus	Cophixalus crepitans	25.8077	1	3.98184
Microhylidae	Cophixalus	Cophixalus exiguus	25.8077	1	3.98184
Mantellidae	Mantella	Mantella pulchra	12.354	2	3.97811
Ranidae	Pelophylax	Pelophylax chosenicus	12.3269	2	3.97608
Bufonidae	Mertensophryne	Mertensophryne uzunguensis	12.3233	2	3.97581
Craugastoridae	Pristimantis	Pristimantis versicolor	12.3097	2	3.97479
Microhylidae	Phrynomantis	Phrynomantis annectens	52.2126	0	3.97429
Arthroleptidae	Leptopelis	Leptopelis palmatus	12.3029	2	3.97428
Batrachylidae	Atelognathus	Atelognathus nitoi	12.2381	2	3.9694
Batrachylidae	Atelognathus	Atelognathus solitarius	12.2381	2	3.9694
Aromobatidae	Anomaloglossus	Anomaloglossus breweri	12.22	2	3.96802
Aromobatidae	Anomaloglossus	Anomaloglossus murisipanensis	12.22	2	3.96802
Bufonidae	Anaxyrus	Anaxyrus houstonensis	5.59564	3	3.96585
Plethodontidae	Eurycea	Eurycea junaluska	12.1861	2	3.96546
Pipidae	Pipa	Pipa pipa	51.7237	0	3.96506
Mantellidae	Mantella	Mantella haraldmeieri	12.1643	2	3.9638
Plethodontidae	Bolitoglossa	Bolitoglossa palmata	12.1596	2	3.96344
Ptychadenidae	Hildebrandtia	Hildebrandtia ornata	51.4972	0	3.96076
Ptychadenidae	Hildebrandtia	Hildebrandtia macrotympanum	51.4972	0	3.96076
Centrolenidae	Celsiella	Celsiella revocata	12.1018	2	3.95904
Rhacophoridae	Raorchestes	Raorchestes bombayensis	12.0667	2	3.95636
Herpelidae	Boulengerula	Boulengerula boulengeri	51.265	0	3.95633
Brevicipitidae	Breviceps	Breviceps gibbosus	25.0628	1	3.95366
Hylidae	Ecnomiohyla	Ecnomiohyla miliaria	12.0143	2	3.95234
Eleutherodactylidae	Eleutherodactylus	Eleutherodactylus pictissimus	11.991	2	3.95055
Plethodontidae	Plethodon	Plethodon shenandoah	11.9421	2	3.94678
Dicroglossidae	Nanorana	Nanorana minica	11.9342	2	3.94617
Dicroglossidae	Nanorana	Nanorana rostandi	11.9342	2	3.94617
Amphiumidae	Amphiuma	Amphiuma tridactylum	50.6667	0	3.94481
Plethodontidae	Bolitoglossa	Bolitoglossa sima	11.8953	2	3.94316
Plethodontidae	Chiropterotriton	Chiropterotriton priscus	24.7808	1	3.94278
Plethodontidae	Hemidactylium	Hemidactylium scutatum	50.4629	0	3.94086
Pelobatidae	Pelobates	Pelobates syriacus	50.3592	0	3.93884
Hylidae	Bokermannohyla	Bokermannohyla vulcaniae	11.8345	2	3.93843
Mantellidae	Boophis	Boophis elenae	24.6298	1	3.9369
Mantellidae	Boophis	Boophis majori	24.6298	1	3.9369
Mantellidae	Boophis	Boophis quasiboehmei	24.6298	1	3.9369
Eleutherodactylidae	Eleutherodactylus	Eleutherodactylus limbatus	11.8134	2	3.93679
Pipidae	Pipa	Pipa parva	50.133	0	3.93443
Megophryidae	Oreolalax	Oreolalax jingdongensis	11.768	2	3.93323
Batrachylidae	Atelognathus	Atelognathus salai	11.7525	2	3.93202
Craugastoridae	Pristimantis	Pristimantis frater	11.6808	2	3.92639
Heleophrynidae	Hadromophryne	Hadromophryne natalensis	49.7018	0	3.92596
Hylidae	Plectrohyla	Plectrohyla pentheter	5.33302	3	3.92522
Salamandridae	Neurergus	Neurergus crocatus	11.6474	2	3.92375
Ptychadenidae	Ptychadena	Ptychadena erlangeri	24.2718	1	3.92284
Ptychadenidae	Ptychadena	Ptychadena superciliaris	24.2718	1	3.92284
Dendrobatidae	Oophaga	Oophaga granulifera	11.5914	2	3.91931
Mantellidae	Boophis	Boophis rufioculis	24.1619	1	3.91848
Mantellidae	Gephyromantis	Gephyromantis spiniferus	24.0523	1	3.91411
Telmatobiidae	Telmatobius	Telmatobius zapahuirensis	5.25327	3	3.91255
Megophryidae	Oreolalax	Oreolalax major	11.4605	2	3.90886
Hynobiidae	Hynobius	Hynobius arisanensis	11.4467	2	3.90775
Mantellidae	Gephyromantis	Gephyromantis leucomaculatus	23.7796	1	3.90317
Hemiphractidae	Gastrotheca	Gastrotheca atympana	11.3458	2	3.89961
Bufonidae	Metaphryniscus	Metaphryniscus sosai	11.341	2	3.89922
Bufonidae	Oreophrynella	Oreophrynella cryptica	11.341	2	3.89922
Bufonidae	Oreophrynella	Oreophrynella huberi	11.341	2	3.89922
Bufonidae	Oreophrynella	Oreophrynella macconnelli	11.341	2	3.89922
Bufonidae	Oreophrynella	Oreophrynella nigra	11.341	2	3.89922
Bufonidae	Oreophrynella	Oreophrynella quelchii	11.341	2	3.89922
Bufonidae	Oreophrynella	Oreophrynella vasquezi	11.341	2	3.89922
Arthroleptidae	Astylosternus	Astylosternus laticephalus	23.5739	1	3.89483
Arthroleptidae	Astylosternus	Astylosternus montanus	23.5739	1	3.89483
Nyctibatrachidae	Lankanectes	Lankanectes corrugatus	48.1048	0	3.89396
Rhacophoridae	Philautus	Philautus acutirostris	11.2658	2	3.89311
Eleutherodactylidae	Eleutherodactylus	Eleutherodactylus eileenae	23.5087	1	3.89218
Plethodontidae	Aneides	Aneides flavipunctatus	23.4849	1	3.8912
Ranidae	Glandirana	Glandirana tientaiensis	23.4726	1	3.8907
Bufonidae	Peltophryne	Peltophryne empusa	11.2047	2	3.88812
Craugastoridae	Pristimantis	Pristimantis duellmani	11.1936	2	3.88721
Craugastoridae	Pristimantis	Pristimantis quinquagesimus	11.1883	2	3.88677
Centrolenidae	Centrolene	Centrolene geckoideum	11.1863	2	3.88661
Microhylidae	Glyphoglossus	Glyphoglossus molossus	23.3335	1	3.885
Amphiumidae	Amphiuma	Amphiuma means	47.6596	0	3.88485
Bufonidae	Atelopus	Atelopus tricolor	11.1623	2	3.88463
Ranidae	Lithobates	Lithobates okaloosae	11.1606	2	3.8845
Ceratobatrachidae	Alcalus	Alcalus baluensis	47.6322	0	3.88429
Plethodontidae	Bolitoglossa	Bolitoglossa rostrata	11.1393	2	3.88275
Craugastoridae	Craugastor	Craugastor podiciferus	23.2208	1	3.88036
Hylidae	Litoria	Litoria daviesae	11.0718	2	3.87717
Craugastoridae	Phrynopus	Phrynopus barthlenae	11.07	2	3.87701
Hylidae	Litoria	Litoria subglandulosa	11.0627	2	3.87641
Plethodontidae	Plethodon	Plethodon fourchensis	11.0153	2	3.87247
Dermophiidae	Geotrypetes	Geotrypetes seraphini	47.0001	0	3.8712
Craugastoridae	Phrynopus	Phrynopus horstpauli	10.9576	2	3.86766
Plethodontidae	Nototriton	Nototriton saslaya	10.9437	2	3.8665
Mantellidae	Mantidactylus	Mantidactylus cowanii	22.8616	1	3.86542
Scolecomorphidae	Scolecomorphus	Scolecomorphus uluguruensis	46.6416	0	3.86371
Scolecomorphidae	Scolecomorphus	Scolecomorphus kirkii	46.6416	0	3.86371
Plethodontidae	Eurycea	Eurycea waterlooensis	10.9015	2	3.86296
Hemisotidae	Hemisus	Hemisus marmoratus	46.5819	0	3.86245
Hemisotidae	Hemisus	Hemisus guineensis	46.5819	0	3.86245
Hemisotidae	Hemisus	Hemisus microscaphus	46.5819	0	3.86245
Hemisotidae	Hemisus	Hemisus olivaceus	46.5819	0	3.86245
Plethodontidae	Eurycea	Eurycea chisholmensis	10.8923	2	3.86218
Plethodontidae	Eurycea	Eurycea rathbuni	10.8869	2	3.86173
Typhlonectidae	Typhlonectes	Typhlonectes natans	46.4338	0	3.85934
Typhlonectidae	Typhlonectes	Typhlonectes compressicauda	46.4338	0	3.85934
Aromobatidae	Mannophryne	Mannophryne olmonae	10.8384	2	3.85765
Microhylidae	Otophryne	Otophryne pyburni	46.3226	0	3.85699
Microhylidae	Synapturanus	Synapturanus mirandaribeiroi	46.3226	0	3.85699
Microhylidae	Otophryne	Otophryne robusta	46.3226	0	3.85699
Microhylidae	Otophryne	Otophryne steyermarki	46.3226	0	3.85699
Microhylidae	Synapturanus	Synapturanus rabus	46.3226	0	3.85699
Microhylidae	Synapturanus	Synapturanus salseri	46.3226	0	3.85699
Craugastoridae	Pristimantis	Pristimantis jubatus	22.6391	1	3.85605
Plethodontidae	Plethodon	Plethodon neomexicanus	22.6278	1	3.85557
Plethodontidae	Bolitoglossa	Bolitoglossa lignicolor	10.8052	2	3.85483
Mantellidae	Gephyromantis	Gephyromantis plicifer	22.4883	1	3.84965
Bufonidae	Rhinella	Rhinella atacamensis	10.7192	2	3.84752
Ranidae	Lithobates	Lithobates macroglossa	10.6486	2	3.84148
Dendrobatidae	Andinobates	Andinobates altobueyensis	10.6405	2	3.84078
Dendrobatidae	Andinobates	Andinobates daleswansoni	10.6405	2	3.84078
Dendrobatidae	Andinobates	Andinobates dorisswansonae	10.6405	2	3.84078
Dendrobatidae	Andinobates	Andinobates opisthomelas	10.6405	2	3.84078
Dendrobatidae	Andinobates	Andinobates tolimensis	10.6405	2	3.84078
Dendrobatidae	Andinobates	Andinobates viridis	10.6405	2	3.84078
Ranidae	Staurois	Staurois tuberilinguis	22.2619	1	3.83996
Craugastoridae	Ceuthomantis	Ceuthomantis duellmani	45.426	0	3.83786
Craugastoridae	Craugastor	Craugastor laticeps	22.1626	1	3.83569
Arthroleptidae	Arthroleptis	Arthroleptis pyrrhoscelis	22.1256	1	3.83409
Ambystomatidae	Dicamptodon	Dicamptodon ensatus	22.0846	1	3.83231
Plethodontidae	Plethodon	Plethodon hubrichti	10.5285	2	3.83111
Scolecomorphidae	Scolecomorphus	Scolecomorphus vittatus	45.0869	0	3.83053
Petropedetidae	Petropedetes	Petropedetes cameronensis	22.0244	1	3.8297
Salamandridae	Paramesotriton	Paramesotriton deloustali	10.5108	2	3.82958
Craugastoridae	Haddadus	Haddadus binotatus	44.9456	0	3.82746
Ranidae	Amolops	Amolops tuberodepressus	10.4771	2	3.82665
Telmatobiidae	Telmatobius	Telmatobius truebae	4.73447	3	3.82594
Hylidae	Nyctimystes	Nyctimystes avocalis	10.4683	2	3.82588
Craugastoridae	Pristimantis	Pristimantis caryophyllaceus	21.9338	1	3.82576
Ranidae	Amolops	Amolops jinjiangensis	10.4631	2	3.82542
Cycloramphidae	Thoropa	Thoropa saxatilis	21.9024	1	3.82439
Hylidae	Litoria	Litoria aurea	10.4323	2	3.82274
Aromobatidae	Mannophryne	Mannophryne trinitatis	10.4208	2	3.82173
Pelobatidae	Pelobates	Pelobates fuscus	44.6387	0	3.82076
Plethodontidae	Bolitoglossa	Bolitoglossa mulleri	10.4064	2	3.82047
Bufonidae	Rentapia	Rentapia rugosus	21.8062	1	3.82018
Hylodidae	Crossodactylus	Crossodactylus schmidti	21.6129	1	3.81167
Dicroglossidae	Limnonectes	Limnonectes ibanorum	21.5998	1	3.81109
Craugastoridae	Pristimantis	Pristimantis galdi	21.49	1	3.80622
Bufonidae	Incilius	Incilius chompipe	10.2301	2	3.80489
Brachycephalidae	Ischnocnema	Ischnocnema oea	21.4321	1	3.80364
Megophryidae	Scutiger	Scutiger gongshanensis	10.2058	2	3.80273
Megophryidae	Scutiger	Scutiger liupanensis	10.2058	2	3.80273
Megophryidae	Scutiger	Scutiger nepalensis	10.2058	2	3.80273
Centrolenidae	Centrolene	Centrolene lynchi	4.59591	3	3.80148
Arthroleptidae	Cardioglossa	Cardioglossa nigromaculata	21.3299	1	3.79907
Plethodontidae	Nototriton	Nototriton guanacaste	10.1457	2	3.79735
Rhacophoridae	Raorchestes	Raorchestes beddomii	21.2911	1	3.79733
Hylidae	Hyloscirtus	Hyloscirtus colymba	21.2353	1	3.79483
Hemiphractidae	Gastrotheca	Gastrotheca plumbea	10.0921	2	3.79253
Bufonidae	Nectophrynoides	Nectophrynoides viviparus	10.077	2	3.79117
Megophryidae	Leptolalax	Leptolalax dringi	21.0988	1	3.78867
Megophryidae	Leptolalax	Leptolalax gracilis	21.0988	1	3.78867
Megophryidae	Leptolalax	Leptolalax maurus	21.0988	1	3.78867
Rhacophoridae	Rhacophorus	Rhacophorus calcaneus	21.0055	1	3.78444
Hylidae	Exerodonta	Exerodonta melanomma	9.95019	2	3.77965
Myobatrachidae	Geocrinia	Geocrinia lutea	20.8817	1	3.7788
Hylidae	Ecnomiohyla	Ecnomiohyla miotympanum	20.85	1	3.77735
Plethodontidae	Bolitoglossa	Bolitoglossa gracilis	9.89677	2	3.77476
Pyxicephalidae	Anhydrophryne	Anhydrophryne hewitti	42.5707	0	3.77438
Bufonidae	Bufo	Bufo eichwaldi	9.8809	2	3.7733
Plethodontidae	Plethodon	Plethodon shermani	9.84737	2	3.77022
Ranidae	Meristogenys	Meristogenys kinabaluensis	20.6383	1	3.76761
Scaphiopodidae	Spea	Spea intermontana	42.2705	0	3.76747
Ranidae	Amolops	Amolops loloensis	9.79753	2	3.76561
Plethodontidae	Eurycea	Eurycea tynerensis	20.5778	1	3.76481
Bufonidae	Barbarophryne	Barbarophryne brongersmai	20.5718	1	3.76453
Salamandridae	Paramesotriton	Paramesotriton fuzhongensis	9.78581	2	3.76453
Microhylidae	Microhyla	Microhyla petrigena	20.5014	1	3.76127
Craugastoridae	Pristimantis	Pristimantis vertebralis	9.74835	2	3.76105
Plethodontidae	Aneides	Aneides ferreus	20.455	1	3.7591
Microhylidae	Microhyla	Microhyla perparva	20.3977	1	3.75643
Plethodontidae	Aneides	Aneides vagrans	20.3741	1	3.75533
Dicroglossidae	Limnonectes	Limnonectes dammermani	20.3559	1	3.75448
Dicroglossidae	Limnonectes	Limnonectes rhacodus	20.3559	1	3.75448
Dicroglossidae	Limnonectes	Limnonectes tweediei	20.3559	1	3.75448
Microhylidae	Phrynomantis	Phrynomantis affinis	41.6943	0	3.75406
Microhylidae	Phrynomantis	Phrynomantis somalicus	41.6943	0	3.75406
Ranidae	Amolops	Amolops daiyunensis	20.3235	1	3.75295
Plethodontidae	Bolitoglossa	Bolitoglossa pesrubra	9.64741	2	3.75161
Plethodontidae	Plethodon	Plethodon larselli	20.2608	1	3.75001
Rhacophoridae	Rhacophorus	Rhacophorus dulitensis	20.2448	1	3.74926
Siphonopidae	Siphonops	Siphonops hardyi	41.3825	0	3.74674
Hemiphractidae	Gastrotheca	Gastrotheca excubitor	9.55328	2	3.74273
Dicroglossidae	Limnonectes	Limnonectes paramacrodon	20.1036	1	3.74259
Ranidae	Lithobates	Lithobates chiricahuensis	9.51785	2	3.73937
Ranidae	Rana	Rana longicrus	9.50404	2	3.73805
Craugastoridae	Craugastor	Craugastor berkenbuschii	20.0021	1	3.73777
Craugastoridae	Craugastor	Craugastor chac	20.0021	1	3.73777
Craugastoridae	Craugastor	Craugastor cyanochthebius	20.0021	1	3.73777
Craugastoridae	Craugastor	Craugastor rostralis	20.0021	1	3.73777
Craugastoridae	Craugastor	Craugastor yucatanensis	20.0021	1	3.73777
Dicroglossidae	Occidozyga	Occidozyga laevis	40.9756	0	3.73709
Centrolenidae	Hyalinobatrachium	Hyalinobatrachium orientale	9.4831	2	3.73606
Hylidae	Myersiohyla	Myersiohyla kanaima	40.8941	0	3.73514
Pipidae	Xenopus	Xenopus amieti	19.9371	1	3.73467
Telmatobiidae	Telmatobius	Telmatobius brachydactylus	4.21812	3	3.73158
Telmatobiidae	Telmatobius	Telmatobius brevipes	4.21812	3	3.73158
Telmatobiidae	Telmatobius	Telmatobius brevirostris	4.21812	3	3.73158
Telmatobiidae	Telmatobius	Telmatobius ceiorum	4.21812	3	3.73158
Telmatobiidae	Telmatobius	Telmatobius colanensis	4.21812	3	3.73158
Telmatobiidae	Telmatobius	Telmatobius degener	4.21812	3	3.73158
Telmatobiidae	Telmatobius	Telmatobius edaphonastes	4.21812	3	3.73158
Telmatobiidae	Telmatobius	Telmatobius hypselocephalus	4.21812	3	3.73158
Telmatobiidae	Telmatobius	Telmatobius ignavus	4.21812	3	3.73158
[truncated: 2,616 more rows]

## Sheet: EDGE Amphibians
Family	Genus	Species	ED	GE	EDGE	Rank
Leiopelmatidae	Leiopelma	Leiopelma archeyi	62.8032	4	6.92839	1
Cryptobranchidae	Andrias	Andrias davidianus	61.1825	4	6.90266	2
Nasikabatrachidae	Nasikabatrachus	Nasikabatrachus sahyadrensis	107.281	3	6.76417	3
Sooglossidae	Sechellophryne	Sechellophryne pipilodryas	51.8454	4	6.73996	4
Sooglossidae	Sooglossus	Sooglossus thomasseti	50.8619	4	6.72117	5
Myobatrachidae	Taudactylus	Taudactylus acutirostris	41.4106	4	6.51999	6
Myobatrachidae	Taudactylus	Taudactylus eungellensis	41.4106	4	6.51999	6
Myobatrachidae	Taudactylus	Taudactylus pleione	41.4106	4	6.51999	6
Myobatrachidae	Taudactylus	Taudactylus rheophilus	41.4106	4	6.51999	6
Rhinodermatidae	Insuetophrynus	Insuetophrynus acarpicus	40.4235	4	6.49644	10
Heleophrynidae	Heleophryne	Heleophryne rosei	39.1545	4	6.46532	11
Arthroleptidae	Leptodactylodon	Leptodactylodon axillaris	37.7712	4	6.43027	12
Arthroleptidae	Leptodactylodon	Leptodactylodon erythrogaster	37.7712	4	6.43027	12
Rhinodermatidae	Rhinoderma	Rhinoderma rufum	36.3812	4	6.39376	14
Brevicipitidae	Balebreviceps	Balebreviceps hillmani	36.1786	4	6.38832	15
Conrauidae	Conraua	Conraua derooi	35.4442	4	6.36837	16
Calyptocephalellidae	Telmatobufo	Telmatobufo bullocki	35.0213	4	6.3567	17
Ranidae	Glandirana	Glandirana minima	32.0007	4	6.26912	18
Plethodontidae	Bradytriton	Bradytriton silus	31.9095	4	6.26635	19
Bombinatoridae	Barbourula	Barbourula kalimantanensis	62.7542	3	6.23448	20
Ranixalidae	Indirana	Indirana gundia	30.4873	4	6.22217	21
Ranixalidae	Indirana	Indirana phrynoderma	30.4873	4	6.22217	21
Craugastoridae	Oreobates	Oreobates pereger	29.5277	4	6.19122	23
Eleutherodactylidae	Eleutherodactylus	Eleutherodactylus richmondi	29.2873	4	6.18332	24
Craugastoridae	Holoaden	Holoaden bradei	29.1287	4	6.17807	25
Craugastoridae	Hypodactylus	Hypodactylus lucida	28.7709	4	6.16612	26
Plethodontidae	Chiropterotriton	Chiropterotriton arboreus	27.4573	4	6.12099	27
Plethodontidae	Chiropterotriton	Chiropterotriton lavae	27.0529	4	6.10668	28
Pipidae	Pipa	Pipa myersi	55.0787	3	6.1062	29
Phrynobatrachidae	Phrynobatrachus	Phrynobatrachus chukuchuku	26.7453	4	6.09566	30
Phrynobatrachidae	Phrynobatrachus	Phrynobatrachus intermedius	26.7453	4	6.09566	30
Dicroglossidae	Nannophrys	Nannophrys marmorata	26.6954	4	6.09385	32
Plethodontidae	Chiropterotriton	Chiropterotriton chiropterus	26.4657	4	6.08553	33
Bufonidae	Leptophryne	Leptophryne cruentata	26.1008	4	6.07215	34
Petropedetidae	Arthroleptides	Arthroleptides dutoiti	26.0193	4	6.06914	35
Microhylidae	Cophixalus	Cophixalus concinnus	25.8077	4	6.06128	36
Plethodontidae	Chiropterotriton	Chiropterotriton magnipes	25.5175	4	6.05039	37
Sooglossidae	Sechellophryne	Sechellophryne gardineri	51.8454	3	6.04681	38
Microhylidae	Rhombophryne	Rhombophryne helenae	25.2929	4	6.04189	39
Dicroglossidae	Ingerana	Ingerana charlesdarwini	24.9409	4	6.02841	40
Limnodynastidae	Philoria	Philoria frosti	24.9344	4	6.02816	41
Sooglossidae	Sooglossus	Sooglossus sechellensis	50.8619	3	6.02803	42
Hylidae	Megastomatohyla	Megastomatohyla mixe	24.7723	4	6.02189	43
Hylidae	Megastomatohyla	Megastomatohyla pellita	24.7723	4	6.02189	43
Mantellidae	Boophis	Boophis baetkei	24.6298	4	6.01634	45
Mantellidae	Boophis	Boophis tsilomaro	24.6298	4	6.01634	45
Plethodontidae	Chiropterotriton	Chiropterotriton terrestris	24.5529	4	6.01334	47
Microhylidae	Anodonthyla	Anodonthyla vallani	24.4503	4	6.00932	48
Eleutherodactylidae	Eleutherodactylus	Eleutherodactylus schmidti	24.4147	4	6.00792	49
Plethodontidae	Parvimolge	Parvimolge townsendi	24.3893	4	6.00692	50
Craugastoridae	Strabomantis	Strabomantis helonotus	24.1476	4	5.99735	51
Craugastoridae	Psychrophrynella	Psychrophrynella guillei	23.688	4	5.9789	52
Craugastoridae	Psychrophrynella	Psychrophrynella illimani	23.688	4	5.9789	52
Craugastoridae	Psychrophrynella	Psychrophrynella kallawaya	23.688	4	5.9789	52
Craugastoridae	Psychrophrynella	Psychrophrynella saltator	23.688	4	5.9789	52
Eleutherodactylidae	Eleutherodactylus	Eleutherodactylus poolei	23.6672	4	5.97806	56
Arthroleptidae	Astylosternus	Astylosternus nganhanus	23.5739	4	5.97427	57
Hyperoliidae	Alexteroon	Alexteroon jynx	23.4143	4	5.96776	58
Mantellidae	Mantidactylus	Mantidactylus pauliani	22.8616	4	5.94486	59
Craugastoridae	Oreobates	Oreobates zongoensis	22.7155	4	5.93872	60
Petropedetidae	Ericabatrachus	Ericabatrachus baleensis	22.6827	4	5.93734	61
Micrixalidae	Micrixalus	Micrixalus kottigeharensis	22.3955	4	5.92513	62
Eleutherodactylidae	Eleutherodactylus	Eleutherodactylus symingtoni	22.2778	4	5.92009	63
Hylidae	Phytotriades	Phytotriades auratus	22.2431	4	5.9186	64
Microhylidae	Parhoplophryne	Parhoplophryne usambarica	22.2099	4	5.91717	65
Arthroleptidae	Arthroleptis	Arthroleptis kidogo	22.1256	4	5.91353	66
Arthroleptidae	Arthroleptis	Arthroleptis kutogundua	22.1256	4	5.91353	66
Arthroleptidae	Arthroleptis	Arthroleptis troglodytes	22.1256	4	5.91353	66
Craugastoridae	Craugastor	Craugastor lineatus	22.1017	4	5.9125	69
Plethodontidae	Cryptotriton	Cryptotriton monzoni	22.0428	4	5.90994	70
Leptodactylidae	Pleurodema	Pleurodema somuncurense	21.856	4	5.9018	71
Brevicipitidae	Callulina	Callulina dawida	21.5472	4	5.8882	72
Craugastoridae	Pristimantis	Pristimantis simonsii	21.5452	4	5.88811	73
Arthroleptidae	Cardioglossa	Cardioglossa alsco	21.3299	4	5.87851	74
Arthroleptidae	Cardioglossa	Cardioglossa trifasciata	21.3299	4	5.87851	74
Hylidae	Charadrahyla	Charadrahyla altipotens	21.2275	4	5.87392	76
Hylidae	Charadrahyla	Charadrahyla trux	21.2275	4	5.87392	76
Eleutherodactylidae	Eleutherodactylus	Eleutherodactylus albipes	21.208	4	5.87304	78
Eleutherodactylidae	Eleutherodactylus	Eleutherodactylus parapelates	21.179	4	5.87173	79
Plethodontidae	Dendrotriton	Dendrotriton chujorum	21.1274	4	5.86941	80
Megophryidae	Leptolalax	Leptolalax botsfordi	21.0988	4	5.86811	81
Eleutherodactylidae	Eleutherodactylus	Eleutherodactylus paulsoni	20.9184	4	5.85991	82
Plethodontidae	Oedipina	Oedipina tomasi	20.9093	4	5.8595	83
Hylidae	Agalychnis	Agalychnis lemur	20.885	4	5.85839	84
Myobatrachidae	Geocrinia	Geocrinia alba	20.8817	4	5.85824	85
Microhylidae	Cophyla	Cophyla berara	20.7975	4	5.85438	86
Pyxicephalidae	Anhydrophryne	Anhydrophryne rattrayi	42.5707	3	5.85383	87
Pyxicephalidae	Anhydrophryne	Anhydrophryne ngongoniensis	42.5707	3	5.85383	87
Craugastoridae	Craugastor	Craugastor emcelae	20.7596	4	5.85264	89
Plethodontidae	Dendrotriton	Dendrotriton rabbi	20.7421	4	5.85184	90
Microhylidae	Melanobatrachus	Melanobatrachus indicus	42.4434	3	5.8509	91
Rhacophoridae	Raorchestes	Raorchestes ponmudi	20.6172	4	5.84608	92
Plethodontidae	Dendrotriton	Dendrotriton cuchumatanus	20.5775	4	5.84424	93
Plethodontidae	Cryptotriton	Cryptotriton veraepacis	20.4197	4	5.8369	94
Craugastoridae	Craugastor	Craugastor anciano	20.0021	4	5.81721	95
Craugastoridae	Craugastor	Craugastor catalinae	20.0021	4	5.81721	95
Craugastoridae	Craugastor	Craugastor coffeus	20.0021	4	5.81721	95
Craugastoridae	Craugastor	Craugastor cruzi	20.0021	4	5.81721	95
Craugastoridae	Craugastor	Craugastor emleni	20.0021	4	5.81721	95
Craugastoridae	Craugastor	Craugastor epochthidius	20.0021	4	5.81721	95
Craugastoridae	Craugastor	Craugastor fecundus	20.0021	4	5.81721	95
Craugastoridae	Craugastor	Craugastor glaucus	20.0021	4	5.81721	95
Craugastoridae	Craugastor	Craugastor greggi	20.0021	4	5.81721	95
Craugastoridae	Craugastor	Craugastor guerreroensis	20.0021	4	5.81721	95
Craugastoridae	Craugastor	Craugastor gulosus	20.0021	4	5.81721	95
Craugastoridae	Craugastor	Craugastor megalotympanum	20.0021	4	5.81721	95
Craugastoridae	Craugastor	Craugastor merendonensis	20.0021	4	5.81721	95
Craugastoridae	Craugastor	Craugastor milesi	20.0021	4	5.81721	95
Craugastoridae	Craugastor	Craugastor olanchano	20.0021	4	5.81721	95
Craugastoridae	Craugastor	Craugastor omoaensis	20.0021	4	5.81721	95
Craugastoridae	Craugastor	Craugastor polymniae	20.0021	4	5.81721	95
Craugastoridae	Craugastor	Craugastor pozo	20.0021	4	5.81721	95
Craugastoridae	Craugastor	Craugastor saltuarius	20.0021	4	5.81721	95
Craugastoridae	Craugastor	Craugastor stadelmani	20.0021	4	5.81721	95
Craugastoridae	Craugastor	Craugastor taurus	20.0021	4	5.81721	95
Craugastoridae	Craugastor	Craugastor trachydermus	20.0021	4	5.81721	95
Plethodontidae	Dendrotriton	Dendrotriton bromeliacius	19.9827	4	5.81628	117
Eleutherodactylidae	Eleutherodactylus	Eleutherodactylus lamprotes	19.92	4	5.8133	118
Eleutherodactylidae	Eleutherodactylus	Eleutherodactylus bartonsmithi	19.9105	4	5.81284	119
Eleutherodactylidae	Eleutherodactylus	Eleutherodactylus fowleri	19.9077	4	5.81271	120
Leptodactylidae	Leptodactylus	Leptodactylus silvanimbus	19.8501	4	5.80995	121
Plethodontidae	Ixalotriton	Ixalotriton parvus	19.6831	4	5.80191	122
Plethodontidae	Ixalotriton	Ixalotriton niger	19.6735	4	5.80144	123
Microhylidae	Microhyla	Microhyla karunaratnei	19.6483	4	5.80022	124
Microhylidae	Choerophryne	Choerophryne siegfriedi	19.6136	4	5.79854	125
Pelobatidae	Pelobates	Pelobates varaldii	40.2232	3	5.79844	126
Hylidae	Bromeliohyla	Bromeliohyla dendroscarta	19.6084	4	5.79829	127
Dendrobatidae	Minyobates	Minyobates steyermarki	19.5411	4	5.79502	128
Eleutherodactylidae	Eleutherodactylus	Eleutherodactylus parabates	19.4237	4	5.78929	129
Arthroleptidae	Arthroleptis	Arthroleptis nikeae	19.2541	4	5.78094	130
Plethodontidae	Oedipina	Oedipina maritima	19.106	4	5.77361	131
Brevicipitidae	Callulina	Callulina hanseni	19.0826	4	5.77244	132
Brevicipitidae	Callulina	Callulina kanga	19.0826	4	5.77244	132
Brevicipitidae	Callulina	Callulina laphami	19.0826	4	5.77244	132
Brevicipitidae	Callulina	Callulina meteora	19.0826	4	5.77244	132
Brevicipitidae	Callulina	Callulina shengena	19.0826	4	5.77244	132
Brevicipitidae	Callulina	Callulina stanleyi	19.0826	4	5.77244	132
Heleophrynidae	Heleophryne	Heleophryne hewitti	39.1545	3	5.77218	138
Eleutherodactylidae	Eleutherodactylus	Eleutherodactylus mariposa	18.9465	4	5.76564	139
Eleutherodactylidae	Eleutherodactylus	Eleutherodactylus jugans	18.762	4	5.75635	140
Proteidae	Proteus	Proteus anguinus	77.5878	2	5.75051	141
Eleutherodactylidae	Eleutherodactylus	Eleutherodactylus pezopetrus	18.6292	4	5.74961	142
Eleutherodactylidae	Eleutherodactylus	Eleutherodactylus rivularis	18.5463	4	5.74538	143
Craugastoridae	Niceforonia	Niceforonia adenobrachia	18.5268	4	5.74438	144
Mantellidae	Aglyptodactylus	Aglyptodactylus laticeps	38.0259	3	5.74367	145
Rhacophoridae	Philautus	Philautus jacobsoni	18.3985	4	5.73778	146
Rhacophoridae	Philautus	Philautus sanctisilvaticus	18.3985	4	5.73778	146
Bufonidae	Rhaebo	Rhaebo colomai	18.3879	4	5.73724	148
Arthroleptidae	Leptodactylodon	Leptodactylodon mertensi	37.7712	3	5.73712	149
Arthroleptidae	Leptodactylodon	Leptodactylodon ornatus	37.7712	3	5.73712	149
Arthroleptidae	Leptodactylodon	Leptodactylodon perreti	37.7712	3	5.73712	149
Arthroleptidae	Leptodactylodon	Leptodactylodon stevarti	37.7712	3	5.73712	149
Arthroleptidae	Leptodactylodon	Leptodactylodon wildi	37.7712	3	5.73712	149
Eleutherodactylidae	Eleutherodactylus	Eleutherodactylus turquinensis	18.3307	4	5.73428	154
Eleutherodactylidae	Eleutherodactylus	Eleutherodactylus nortoni	18.2047	4	5.72774	155
Leptodactylidae	Leptodactylus	Leptodactylus magistris	18.201	4	5.72755	156
Eleutherodactylidae	Eleutherodactylus	Eleutherodactylus chlorophenax	18.1979	4	5.72739	157
Eleutherodactylidae	Eleutherodactylus	Eleutherodactylus grandis	18.1881	4	5.72688	158
Eleutherodactylidae	Eleutherodactylus	Eleutherodactylus jasperi	18.1881	4	5.72688	158
Eleutherodactylidae	Eleutherodactylus	Eleutherodactylus juanariveroi	18.1881	4	5.72688	158
Eleutherodactylidae	Eleutherodactylus	Eleutherodactylus karlschmidti	18.1881	4	5.72688	158
Eleutherodactylidae	Eleutherodactylus	Eleutherodactylus lucioi	18.1881	4	5.72688	158
Eleutherodactylidae	Eleutherodactylus	Eleutherodactylus rufescens	18.1881	4	5.72688	158
Eleutherodactylidae	Eleutherodactylus	Eleutherodactylus semipalmatus	18.1881	4	5.72688	158
Eleutherodactylidae	Eleutherodactylus	Eleutherodactylus tetajulia	18.1881	4	5.72688	158
Eleutherodactylidae	Eleutherodactylus	Eleutherodactylus warreni	18.1881	4	5.72688	158
Plethodontidae	Thorius	Thorius minutissimus	18.1219	4	5.72342	167
Craugastoridae	Craugastor	Craugastor tabasarae	18.1067	4	5.72263	168
Rhacophoridae	Raorchestes	Raorchestes chalazodes	18.0372	4	5.71899	169
Rhacophoridae	Raorchestes	Raorchestes resplendens	18.0372	4	5.71899	169
Rhacophoridae	Raorchestes	Raorchestes shillongensis	18.0372	4	5.71899	169
Plethodontidae	Oedipina	Oedipina altura	17.9408	4	5.71391	172
Plethodontidae	Oedipina	Oedipina paucidentata	17.9408	4	5.71391	172
Cycloramphidae	Cycloramphus	Cycloramphus faustoi	17.7721	4	5.70496	174
Eleutherodactylidae	Eleutherodactylus	Eleutherodactylus glanduliferoides	17.7547	4	5.70403	175
Eleutherodactylidae	Eleutherodactylus	Eleutherodactylus rufifemoralis	17.7473	4	5.70364	176
Eleutherodactylidae	Eleutherodactylus	Eleutherodactylus furcyensis	17.7373	4	5.70311	177
Salamandridae	Echinotriton	Echinotriton chinhaiensis	17.6719	4	5.69961	178
Ceratobatrachidae	Platymantis	Platymantis insulatus	17.6692	4	5.69946	179
Aromobatidae	Allobates	Allobates juanii	17.5754	4	5.69443	180
Bufonidae	Peltophryne	Peltophryne lemur	17.5317	4	5.69207	181
Ambystomatidae	Ambystoma	Ambystoma amblycephalum	17.5218	4	5.69154	182
Ambystomatidae	Ambystoma	Ambystoma bombypellum	17.5218	4	5.69154	182
Ambystomatidae	Ambystoma	Ambystoma granulosum	17.5218	4	5.69154	182
Ambystomatidae	Ambystoma	Ambystoma leorae	17.5218	4	5.69154	182
Ambystomatidae	Ambystoma	Ambystoma taylori	17.5218	4	5.69154	182
Craugastoridae	Craugastor	Craugastor daryi	35.9076	3	5.68786	187
Rhacophoridae	Raorchestes	Raorchestes chlorosomma	17.4461	4	5.68744	188
Plethodontidae	Aquiloeurycea	Aquiloeurycea praecellens	17.4429	4	5.68727	189
Bufonidae	Adenomus	Adenomus kandianus	17.4041	4	5.68516	190
	Atopophrynus	Atopophrynus syntomopus	17.3701	4	5.68331	191
Hylidae	Dendropsophus	Dendropsophus amicorum	17.3177	4	5.68046	192
Ranixalidae	Indirana	Indirana diplosticta	35.5878	3	5.67916	193
Rhacophoridae	Ghatixalus	Ghatixalus variabilis	35.5601	3	5.6784	194
Hylidae	Scinax	Scinax alcatraz	17.2311	4	5.67572	195
Hylidae	Scinax	Scinax muriciensis	17.2311	4	5.67572	195
Dendrobatidae	Hyloxalus	Hyloxalus anthracinus	17.0221	4	5.66419	197
Ranixalidae	Indirana	Indirana leptodactyla	34.9519	3	5.66162	198
Eleutherodactylidae	Eleutherodactylus	Eleutherodactylus brevirostris	16.9167	4	5.65832	199
Eleutherodactylidae	Eleutherodactylus	Eleutherodactylus ventrilineatus	16.909	4	5.65789	200
Indotyphlidae	Praslinia	Praslinia cooperi	34.8004	3	5.6574	201
Myobatrachidae	Pseudophryne	Pseudophryne corroboree	16.8866	4	5.65664	202
Rhacophoridae	Pseudophilautus	Pseudophilautus ocularis	16.8823	4	5.6564	203
Mantellidae	Boophis	Boophis williamsi	16.8789	4	5.65621	204
Craugastoridae	Bryophryne	Bryophryne cophites	34.752	3	5.65605	205
Craugastoridae	Bryophryne	Bryophryne bustamantei	34.752	3	5.65605	205
Eleutherodactylidae	Eleutherodactylus	Eleutherodactylus locustus	16.8542	4	5.65483	207
Eleutherodactylidae	Eleutherodactylus	Eleutherodactylus eneidae	16.8479	4	5.65447	208
Hylidae	Hyloscirtus	Hyloscirtus chlorosteus	16.7791	4	5.65061	209
Eleutherodactylidae	Eleutherodactylus	Eleutherodactylus oxyrhyncus	16.7599	4	5.64953	210
Eleutherodactylidae	Eleutherodactylus	Eleutherodactylus apostates	16.7524	4	5.64911	211
Pipidae	Xenopus	Xenopus itombwensis	16.717	4	5.64711	212
Hynobiidae	Afghanodon	Afghanodon mustersi	16.712	4	5.64683	213
Plethodontidae	Nyctanolis	Nyctanolis pernix	34.4025	3	5.64622	214
Eleutherodactylidae	Eleutherodactylus	Eleutherodactylus bresslerae	16.6956	4	5.6459	215
Phrynobatrachidae	Phrynobatrachus	Phrynobatrachus krefftii	34.3297	3	5.64416	216
Plethodontidae	Nototriton	Nototriton lignicola	16.6418	4	5.64286	217
Herpelidae	Boulengerula	Boulengerula niedeni	34.2255	3	5.64121	218
Herpelidae	Boulengerula	Boulengerula taitana	34.189	3	5.64018	219
Craugastoridae	Craugastor	Craugastor fleischmanni	16.4812	4	5.63372	220
Pipidae	Xenopus	Xenopus longipes	16.4419	4	5.63146	221
Eleutherodactylidae	Eleutherodactylus	Eleutherodactylus counouspeus	33.8646	3	5.63091	222
Craugastoridae	Pristimantis	Pristimantis albericoi	16.4279	4	5.63066	223
Craugastoridae	Pristimantis	Pristimantis bernali	16.4279	4	5.63066	223
Craugastoridae	Pristimantis	Pristimantis hamiotae	16.4279	4	5.63066	223
Craugastoridae	Pristimantis	Pristimantis lichenoides	16.4279	4	5.63066	223
Craugastoridae	Pristimantis	Pristimantis pardalinus	16.4279	4	5.63066	223
Craugastoridae	Pristimantis	Pristimantis phragmipleuron	16.4279	4	5.63066	223
Craugastoridae	Pristimantis	Pristimantis torrenticola	16.4279	4	5.63066	223
Craugastoridae	Pristimantis	Pristimantis tribulosus	16.4279	4	5.63066	223
Craugastoridae	Pristimantis	Pristimantis veletis	16.4279	4	5.63066	223
Calyptocephalellidae	Telmatobufo	Telmatobufo venustus	33.5621	3	5.6222	232
Herpelidae	Boulengerula	Boulengerula changamwensis	33.4359	3	5.61854	233
Microhylidae	Ctenophryne	Ctenophryne carpish	33.0266	3	5.60658	234
Conrauidae	Conraua	Conraua goliath	32.3747	3	5.58724	235
Microhylidae	Micryletta	Micryletta steinegeri	31.8568	3	5.5716	236
Indotyphlidae	Grandisonia	Grandisonia brevis	31.6887	3	5.56647	237
Hemiphractidae	Hemiphractus	Hemiphractus johnsoni	31.3867	3	5.55719	238
Microhylidae	Plethodontohyla	Plethodontohyla fonetana	31.2914	3	5.55424	239
Bombinatoridae	Barbourula	Barbourula busuangensis	62.7542	2	5.54133	240
Microhylidae	Hoplophryne	Hoplophryne uluguruensis	30.7816	3	5.53833	241
Microhylidae	Hoplophryne	Hoplophryne rogersi	30.764	3	5.53777	242
Plethodontidae	Phaeognathus	Phaeognathus hubrichti	30.0247	3	5.51422	243
Craugastoridae	Craugastor	Craugastor montanus	29.8057	3	5.50714	244
Plethodontidae	Chiropterotriton	Chiropterotriton dimidiatus	29.4827	3	5.4966	245
Proteidae	Necturus	Necturus alabamensis	28.9335	3	5.47842	246
Leiopelmatidae	Leiopelma	Leiopelma pakeka	58.55	2	5.47311	247
Leiopelmatidae	Leiopelma	Leiopelma hamiltoni	58.55	2	5.47311	247
Craugastoridae	Hypodactylus	Hypodactylus latens	28.7709	3	5.47297	249
Eleutherodactylidae	Adelophryne	Adelophryne maranguapensis	28.4926	3	5.46358	250
Petropedetidae	Petropedetes	Petropedetes palmipes	28.0889	3	5.4498	251
Mantellidae	Gephyromantis	Gephyromantis azzurrae	28.0717	3	5.44921	252
Plethodontidae	Chiropterotriton	Chiropterotriton chondrostega	27.8091	3	5.44013	253
Mantellidae	Gephyromantis	Gephyromantis silvanus	27.7854	3	5.43931	254
Nyctibatrachidae	Nyctibatrachus	Nyctibatrachus vasanthi	27.7405	3	5.43775	255
Microhylidae	Anodonthyla	Anodonthyla rouxae	27.5154	3	5.42988	256
Plethodontidae	Batrachoseps	Batrachoseps campi	27.4892	3	5.42897	257
Craugastoridae	Pristimantis	Pristimantis urichi	27.2965	3	5.42218	258
Mantellidae	Gephyromantis	Gephyromantis webbi	27.2233	3	5.41959	259
Microhylidae	Cophyla	Cophyla mavomavo	26.9645	3	5.41038	260
Nyctibatrachidae	Nyctibatrachus	Nyctibatrachus beddomii	26.9385	3	5.40945	261
Mantellidae	Gephyromantis	Gephyromantis horridus	26.7822	3	5.40384	262
Phrynobatrachidae	Phrynobatrachus	Phrynobatrachus annulatus	26.7453	3	5.40251	263
Phrynobatrachidae	Phrynobatrachus	Phrynobatrachus ghanensis	26.7453	3	5.40251	263
Phrynobatrachidae	Phrynobatrachus	Phrynobatrachus irangi	26.7453	3	5.40251	263
Phrynobatrachidae	Phrynobatrachus	Phrynobatrachus pakenhami	26.7453	3	5.40251	263
Phrynobatrachidae	Phrynobatrachus	Phrynobatrachus ungujae	26.7453	3	5.40251	263
Dicroglossidae	Nannophrys	Nannophrys naeyakai	26.6954	3	5.40071	268
Microhylidae	Plethodontohyla	Plethodontohyla brevipes	26.4487	3	5.39176	269
Nyctibatrachidae	Nyctibatrachus	Nyctibatrachus minor	26.1187	3	5.37967	270
Petropedetidae	Arthroleptides	Arthroleptides yakusini	26.0193	3	5.37599	271
Hemiphractidae	Flectonotus	Flectonotus fitzgeraldi	25.8794	3	5.3708	272
Arthroleptidae	Arthroleptis	Arthroleptis xenodactylus	25.8606	3	5.3701	273
Microhylidae	Cophixalus	Cophixalus mcdonaldi	25.8077	3	5.36813	274
Microhylidae	Cophixalus	Cophixalus monticola	25.8077	3	5.36813	274
Microhylidae	Cophixalus	Cophixalus neglectus	25.8077	3	5.36813	274
Craugastoridae	Pristimantis	Pristimantis suetus	25.7978	3	5.36776	277
Craugastoridae	Pristimantis	Pristimantis prolatus	25.7778	3	5.36702	278
Ranixalidae	Indirana	Indirana brachytarsus	25.6928	3	5.36384	279
Arthroleptidae	Arthroleptis	Arthroleptis aureoli	25.6863	3	5.36359	280
Eleutherodactylidae	Eleutherodactylus	Eleutherodactylus greyi	25.6655	3	5.36281	281
Microhylidae	Oreophryne	Oreophryne monticola	25.2577	3	5.3474	282
Petropedetidae	Arthroleptides	Arthroleptides martiensseni	25.152	3	5.34337	283
Brevicipitidae	Probreviceps	Probreviceps uluguruensis	25.1044	3	5.34155	284
Brevicipitidae	Breviceps	Breviceps sylvestris	25.0628	3	5.33995	285
Microhylidae	Cophyla	Cophyla milloti	25.0382	3	5.33901	286
Brevicipitidae	Probreviceps	Probreviceps durirostris	24.9512	3	5.33566	287
Limnodynastidae	Philoria	Philoria sphagnicolus	24.9344	3	5.33501	288
Limnodynastidae	Philoria	Philoria kundagungan	24.9344	3	5.33501	288
Limnodynastidae	Philoria	Philoria loveridgei	24.9344	3	5.33501	288
Limnodynastidae	Philoria	Philoria pughi	24.9344	3	5.33501	288
Limnodynastidae	Philoria	Philoria richmondensis	24.9344	3	5.33501	288
Craugastoridae	Hypodactylus	Hypodactylus elassodiscus	24.9184	3	5.3344	293
Mantellidae	Boophis	Boophis boehmei	24.7843	3	5.32921	294
Hylidae	Megastomatohyla	Megastomatohyla mixomaculata	24.7723	3	5.32874	295
Hylidae	Megastomatohyla	Megastomatohyla nubicola	24.7723	3	5.32874	295
Bufonidae	Ghatophryne	Ghatophryne ornata	24.7325	3	5.3272	297
Brevicipitidae	Probreviceps	Probreviceps rungwensis	24.716	3	5.32655	298
Mantellidae	Boophis	Boophis arcanus	24.6298	3	5.3232	299
Mantellidae	Boophis	Boophis haingana	24.6298	3	5.3232	299
Mantellidae	Boophis	Boophis narinsi	24.6298	3	5.3232	299
Mantellidae	Boophis	Boophis piperatus	24.6298	3	5.3232	299
Mantellidae	Boophis	Boophis rhodoscelis	24.6298	3	5.3232	299
Arthroleptidae	Arthroleptis	Arthroleptis francei	24.608	3	5.32235	304
Rhacophoridae	Theloderma	Theloderma bicolor	24.5521	3	5.32016	305
Microhylidae	Anodonthyla	Anodonthyla emilei	24.4503	3	5.31617	306
Microhylidae	Anodonthyla	Anodonthyla jeanbai	24.4503	3	5.31617	306
Brevicipitidae	Probreviceps	Probreviceps rhodesianus	24.3407	3	5.31185	308
Ptychadenidae	Ptychadena	Ptychadena broadleyi	24.2718	3	5.30913	309
Ptychadenidae	Ptychadena	Ptychadena nana	24.2718	3	5.30913	309
Dendrobatidae	Excidobates	Excidobates mysteriosus	24.2319	3	5.30755	311
Mantellidae	Spinomantis	Spinomantis brunae	24.2111	3	5.30673	312
Mantellidae	Spinomantis	Spinomantis microtis	24.2111	3	5.30673	312
Craugastoridae	Strabomantis	Strabomantis ruizi	24.1476	3	5.30421	314
Microhylidae	Rhombophryne	Rhombophryne guentherpetersi	24.1276	3	5.30341	315
Pipidae	Xenopus	Xenopus largeni	23.9547	3	5.2965	316
Mantellidae	Gephyromantis	Gephyromantis corvus	23.8287	3	5.29144	317
Micrixalidae	Micrixalus	Micrixalus gadgili	23.8216	3	5.29116	318
Craugastoridae	Psychrophrynella	Psychrophrynella boettgeri	23.688	3	5.28576	319
Craugastoridae	Psychrophrynella	Psychrophrynella usurpator	23.688	3	5.28576	319
Eleutherodactylidae	Eleutherodactylus	Eleutherodactylus minutus	23.6444	3	5.28399	321
Arthroleptidae	Cardioglossa	Cardioglossa schioetzi	23.6313	3	5.28346	322
Arthroleptidae	Astylosternus	Astylosternus fallax	23.5739	3	5.28113	323
Arthroleptidae	Astylosternus	Astylosternus laurenti	23.5739	3	5.28113	323
Arthroleptidae	Astylosternus	Astylosternus perreti	23.5739	3	5.28113	323
Arthroleptidae	Astylosternus	Astylosternus ranoides	23.5739	3	5.28113	323
Ceratobatrachidae	Cornufer	Cornufer vitianus	23.5328	3	5.27945	327
Ptychadenidae	Ptychadena	Ptychadena newtoni	23.2891	3	5.26947	328
Eleutherodactylidae	Eleutherodactylus	Eleutherodactylus pituinus	23.2854	3	5.26932	329
Arthroleptidae	Arthroleptis	Arthroleptis tanneri	23.1478	3	5.26364	330
Craugastoridae	Hypodactylus	Hypodactylus brunneus	22.977	3	5.25653	331
Rhacophoridae	Philautus	Philautus disgregus	22.9454	3	5.25522	332
Hyperoliidae	Phlyctimantis	Phlyctimantis keithae	22.9366	3	5.25485	333
Pyxicephalidae	Natalobatrachus	Natalobatrachus bonebergi	22.9094	3	5.25371	334
Mantellidae	Mantidactylus	Mantidactylus madecassus	22.8616	3	5.25171	335
Hemisotidae	Hemisus	Hemisus guttatus	46.5819	2	5.24875	336
Craugastoridae	Oreobates	Oreobates ayacucho	22.7155	3	5.24557	337
Mantellidae	Mantella	Mantella bernhardi	22.7125	3	5.24544	338
Mantellidae	Boehmantis	Boehmantis microtympanum	22.6563	3	5.24307	339
Hylidae	Litoria	Litoria brevipalmata	22.6542	3	5.24298	340
Microhylidae	Anodonthyla	Anodonthyla hutchisoni	22.6359	3	5.24221	341
Plethodontidae	Cryptotriton	Cryptotriton alvarezdeltoroi	22.6318	3	5.24203	342
Microhylidae	Cophyla	Cophyla tetra	22.6048	3	5.24089	343
Arthroleptidae	Astylosternus	Astylosternus schioetzi	22.552	3	5.23865	344
Petropedetidae	Petropedetes	Petropedetes perreti	22.3154	3	5.22856	345
Brevicipitidae	Probreviceps	Probreviceps macrodactylus	22.2833	3	5.22718	346
Eleutherodactylidae	Eleutherodactylus	Eleutherodactylus zeus	22.2568	3	5.22604	347
Craugastoridae	Ceuthomantis	Ceuthomantis aracamuni	45.426	2	5.22415	348
Microhylidae	Madecassophryne	Madecassophryne truebae	22.2099	3	5.22402	349
Brevicipitidae	Probreviceps	Probreviceps loveridgei	22.1337	3	5.22073	350
Arthroleptidae	Arthroleptis	Arthroleptis bioko	22.1256	3	5.22038	351
Arthroleptidae	Arthroleptis	Arthroleptis fichika	22.1256	3	5.22038	351
Arthroleptidae	Arthroleptis	Arthroleptis perreti	22.1256	3	5.22038	351
Hylidae	Litoria	Litoria dayi	21.9994	3	5.21491	354
Ranidae	Odorrana	Odorrana ishikawae	21.9439	3	5.2125	355
Cycloramphidae	Thoropa	Thoropa lutzi	21.9024	3	5.21068	356
Eleutherodactylidae	Eleutherodactylus	Eleutherodactylus patriciae	21.7377	3	5.20347	357
Eleutherodactylidae	Eleutherodactylus	Eleutherodactylus auriculatoides	21.7208	3	5.20272	358
Craugastoridae	Pristimantis	Pristimantis rhodoplichus	21.5286	3	5.19423	359
Mantellidae	Tsingymantis	Tsingymantis antitra	43.9348	2	5.19151	360
Craugastoridae	Craugastor	Craugastor uno	21.4442	3	5.19047	361
Ranidae	Amolops	Amolops hainanensis	21.3329	3	5.1855	362
Arthroleptidae	Cardioglossa	Cardioglossa venusta	21.3299	3	5.18537	363
Hylidae	Charadrahyla	Charadrahyla chaneque	21.2275	3	5.18077	364
Eleutherodactylidae	Eleutherodactylus	Eleutherodactylus hypostenor	21.1936	3	5.17925	365
Plethodontidae	Dendrotriton	Dendrotriton kekchiorum	21.1274	3	5.17626	366
Craugastoridae	Pristimantis	Pristimantis cremnobates	21.1162	3	5.17575	367
Craugastoridae	Pristimantis	Pristimantis melanogaster	21.1117	3	5.17555	368
Megophryidae	Leptolalax	Leptolalax alpinus	21.0988	3	5.17497	369
Megophryidae	Leptolalax	Leptolalax applebyi	21.0988	3	5.17497	369
Megophryidae	Leptolalax	Leptolalax bidoupensis	21.0988	3	5.17497	369
Megophryidae	Leptolalax	Leptolalax melicus	21.0988	3	5.17497	369
Eleutherodactylidae	Eleutherodactylus	Eleutherodactylus gryllus	21.0792	3	5.17408	373
Plethodontidae	Cryptotriton	Cryptotriton nasalis	21.0765	3	5.17395	374
Plethodontidae	Oedipina	Oedipina carablanca	21.0475	3	5.17264	375
Plethodontidae	Oedipina	Oedipina gephyra	21.0244	3	5.17159	376
Plethodontidae	Chiropterotriton	Chiropterotriton multidentatus	20.9127	3	5.16651	377
Eleutherodactylidae	Eleutherodactylus	Eleutherodactylus glamyrus	20.8575	3	5.16399	378
Plethodontidae	Chiropterotriton	Chiropterotriton cracens	20.8567	3	5.16395	379
Bufonidae	Dendrophryniscus	Dendrophryniscus carvalhoi	20.8559	3	5.16391	380
Rhacophoridae	Rhacophorus	Rhacophorus lateralis	20.799	3	5.1613	381
Rhacophoridae	Gracixalus	Gracixalus lumarius	20.7358	3	5.1584	382
Craugastoridae	Craugastor	Craugastor stuarti	20.5948	3	5.1519	383
Bufonidae	Pedostibes	Pedostibes tuberculosus	20.5931	3	5.15182	384
Rhacophoridae	Gracixalus	Gracixalus quyeti	20.4745	3	5.14631	385
Eleutherodactylidae	Eleutherodactylus	Eleutherodactylus haitianus	20.4222	3	5.14387	386
Ranidae	Amolops	Amolops hongkongensis	20.4136	3	5.14347	387
Dicroglossidae	Limnonectes	Limnonectes namiyei	20.3559	3	5.14077	388
Dicroglossidae	Limnonectes	Limnonectes nitidus	20.3559	3	5.14077	388
Myobatrachidae	Mixophyes	Mixophyes fleayi	20.3154	3	5.13887	390
Myobatrachidae	Mixophyes	Mixophyes iteratus	20.3154	3	5.13887	390
Ceratobatrachidae	Platymantis	Platymantis hazelae	20.2555	3	5.13606	392
Craugastoridae	Craugastor	Craugastor aurilegulus	20.0021	3	5.12406	393
Craugastoridae	Craugastor	Craugastor azueroensis	20.0021	3	5.12406	393
Craugastoridae	Craugastor	Craugastor charadra	20.0021	3	5.12406	393
Craugastoridae	Craugastor	Craugastor hobartsmithi	20.0021	3	5.12406	393
Craugastoridae	Craugastor	Craugastor inachus	20.0021	3	5.12406	393
Craugastoridae	Craugastor	Craugastor laevissimus	20.0021	3	5.12406	393
Craugastoridae	Craugastor	Craugastor lauraster	20.0021	3	5.12406	393
Craugastoridae	Craugastor	Craugastor omiltemanus	20.0021	3	5.12406	393
Craugastoridae	Craugastor	Craugastor pechorum	20.0021	3	5.12406	393
Craugastoridae	Craugastor	Craugastor rhyacobatrachus	20.0021	3	5.12406	393
Craugastoridae	Craugastor	Craugastor sabrinus	20.0021	3	5.12406	393
Craugastoridae	Craugastor	Craugastor silvicola	20.0021	3	5.12406	393
Craugastoridae	Craugastor	Craugastor vulcani	20.0021	3	5.12406	393
Phrynobatrachidae	Phrynobatrachus	Phrynobatrachus pintoi	19.8328	3	5.11597	406
Craugastoridae	Craugastor	Craugastor spatulatus	19.8235	3	5.11552	407
Calyptocephalellidae	Calyptocephalella	Calyptocephalella gayi	40.485	2	5.11163	408
Craugastoridae	Phrynopus	Phrynopus bracki	19.6653	3	5.1079	409
Microhylidae	Microhyla	Microhyla sholigari	19.6483	3	5.10707	410
Microhylidae	Microhyla	Microhyla zeylanica	19.6483	3	5.10707	410
Pipidae	Xenopus	Xenopus gilli	19.4403	3	5.09695	412
Salamandridae	Euproctus	Euproctus platycephalus	19.4209	3	5.096	413
Salamandridae	Notophthalmus	Notophthalmus meridionalis	19.4137	3	5.09565	414
Microhylidae	Callulops	Callulops kopsteini	19.4136	3	5.09564	415
Rhacophoridae	Raorchestes	Raorchestes nerostagona	19.3106	3	5.09058	416
Hyperoliidae	Kassina	Kassina jozani	19.3099	3	5.09055	417
Eleutherodactylidae	Eleutherodactylus	Eleutherodactylus principalis	19.2629	3	5.08823	418
Rhacophoridae	Liuixalus	Liuixalus romeri	19.1976	3	5.085	419
Eleutherodactylidae	Eleutherodactylus	Eleutherodactylus sommeri	19.1954	3	5.0849	420
Ranidae	Babina	Babina subaspera	19.1466	3	5.08248	421
Ranidae	Rana	Rana sauteri	19.1034	3	5.08033	422
Craugastoridae	Hypodactylus	Hypodactylus dolops	39.0605	2	5.07668	423
Hylidae	Smilisca	Smilisca dentata	19.0167	3	5.07601	424
Eleutherodactylidae	Eleutherodactylus	Eleutherodactylus melacara	18.9439	3	5.07237	425
Eleutherodactylidae	Eleutherodactylus	Eleutherodactylus leberi	18.9339	3	5.07186	426
Megophryidae	Megophrys	Megophrys brachykolos	18.8919	3	5.06975	427
Megophryidae	Megophrys	Megophrys ligayae	18.8919	3	5.06975	427
Dicroglossidae	Fejervarya	Fejervarya nicobariensis	18.8324	3	5.06676	429
Plethodontidae	Oedipina	Oedipina stenopodia	18.7417	3	5.06217	430
Eleutherodactylidae	Eleutherodactylus	Eleutherodactylus adelus	18.6427	3	5.05715	431
Pyxicephalidae	Nothophryne	Nothophryne broadleyi	18.6376	3	5.05689	432
Rhyacotritonidae	Rhyacotriton	Rhyacotriton olympicus	38.243	2	5.05607	433
Rhacophoridae	Liuixalus	Liuixalus ocellatus	18.5985	3	5.0549	434
Eleutherodactylidae	Eleutherodactylus	Eleutherodactylus toa	18.5705	3	5.05347	435
Eleutherodactylidae	Eleutherodactylus	Eleutherodactylus wightmanae	18.5459	3	5.05221	436
Microhylidae	Scaphiophryne	Scaphiophryne gottlebei	18.4711	3	5.04837	437
Eleutherodactylidae	Eleutherodactylus	Eleutherodactylus emiliae	18.4102	3	5.04524	438
Rhacophoridae	Philautus	Philautus kerangae	18.3985	3	5.04464	439
Rhacophoridae	Philautus	Philautus schmackeri	18.3985	3	5.04464	439
Rhacophoridae	Philautus	Philautus similis	18.3985	3	5.04464	439
Rhacophoridae	Philautus	Philautus surrufus	18.3985	3	5.04464	439
Bufonidae	Rhaebo	Rhaebo caeruleostictus	18.3879	3	5.04409	443
Arthroleptidae	Leptodactylodon	Leptodactylodon bicolor	37.7712	2	5.04397	444
Arthroleptidae	Leptodactylodon	Leptodactylodon albiventris	37.7712	2	5.04397	444
Arthroleptidae	Leptodactylodon	Leptodactylodon boulengeri	37.7712	2	5.04397	444
Arthroleptidae	Leptodactylodon	Leptodactylodon bueanus	37.7712	2	5.04397	444
Arthroleptidae	Leptodactylodon	Leptodactylodon polyacanthus	37.7712	2	5.04397	444
Arthroleptidae	Leptodactylodon	Leptodactylodon ventrimarmoratus	37.7712	2	5.04397	444
Eleutherodactylidae	Eleutherodactylus	Eleutherodactylus dennisi	18.1881	3	5.03373	450
Eleutherodactylidae	Eleutherodactylus	Eleutherodactylus dilatus	18.1881	3	5.03373	450
Eleutherodactylidae	Eleutherodactylus	Eleutherodactylus diplasius	18.1881	3	5.03373	450
Eleutherodactylidae	Eleutherodactylus	Eleutherodactylus michaelschmidi	18.1881	3	5.03373	450
Eleutherodactylidae	Eleutherodactylus	Eleutherodactylus montanus	18.1881	3	5.03373	450
Eleutherodactylidae	Eleutherodactylus	Eleutherodactylus notidodes	18.1881	3	5.03373	450
Eleutherodactylidae	Eleutherodactylus	Eleutherodactylus saxatilis	18.1881	3	5.03373	450
Eleutherodactylidae	Eleutherodactylus	Eleutherodactylus syristes	18.1881	3	5.03373	450
Craugastoridae	Pristimantis	Pristimantis calcaratus	18.1855	3	5.0336	458
Conrauidae	Conraua	Conraua robusta	37.3005	2	5.03176	459
Nyctibatrachidae	Nyctibatrachus	Nyctibatrachus aliciae	18.1206	3	5.03021	460
Aromobatidae	Allobates	Allobates kingsburyi	18.0649	3	5.02729	461
Eleutherodactylidae	Eleutherodactylus	Eleutherodactylus portoricensis	18.0186	3	5.02486	462
Alytidae	Alytes	Alytes muletensis	36.8662	2	5.02035	463
Plethodontidae	Pseudoeurycea	Pseudoeurycea orchileucos	17.9162	3	5.01946	464
Alytidae	Alytes	Alytes dickhilleni	36.7654	2	5.01769	465
Craugastoridae	Pristimantis	Pristimantis crenunguis	17.8173	3	5.01422	466
Ranidae	Babina	Babina okinavana	17.7516	3	5.01072	467
Eleutherodactylidae	Eleutherodactylus	Eleutherodactylus barlagnei	17.7452	3	5.01038	468
Eleutherodactylidae	Eleutherodactylus	Eleutherodactylus pinchoni	17.7371	3	5.00995	469
Eleutherodactylidae	Eleutherodactylus	Eleutherodactylus amplinympha	17.6933	3	5.00761	470
Rhinodermatidae	Rhinoderma	Rhinoderma darwinii	36.3812	2	5.00746	471
Ceratobatrachidae	Platymantis	Platymantis cagayanensis	17.6692	3	5.00631	472
Ceratobatrachidae	Platymantis	Platymantis lawtoni	17.6692	3	5.00631	472
Ceratobatrachidae	Platymantis	Platymantis levigatus	17.6692	3	5.00631	472
Ceratobatrachidae	Platymantis	Platymantis negrosensis	17.6692	3	5.00631	472
Ceratobatrachidae	Platymantis	Platymantis panayensis	17.6692	3	5.00631	472
Ceratobatrachidae	Platymantis	Platymantis polillensis	17.6692	3	5.00631	472
Ceratobatrachidae	Platymantis	Platymantis spelaeus	17.6692	3	5.00631	472
Ceratobatrachidae	Platymantis	Platymantis subterrestris	17.6692	3	5.00631	472
Ceratobatrachidae	Platymantis	Platymantis taylori	17.6692	3	5.00631	472
Hynobiidae	Ranodon	Ranodon sibiricus	17.6475	3	5.00515	481
Hyperoliidae	Afrixalus	Afrixalus knysnae	17.64	3	5.00475	482
Hylidae	Hyloscirtus	Hyloscirtus charazani	17.5653	3	5.00073	483
Arthroleptidae	Cardioglossa	Cardioglossa pulchra	17.5607	3	5.00049	484
Craugastoridae	Pristimantis	Pristimantis pycnodermis	17.5528	3	5.00006	485
Ambystomatidae	Ambystoma	Ambystoma altamirani	17.5218	3	4.99839	486
Ambystomatidae	Ambystoma	Ambystoma lermaense	17.5218	3	4.99839	486
Eleutherodactylidae	Eleutherodactylus	Eleutherodactylus ruthae	17.5055	3	4.99751	488
Eleutherodactylidae	Eleutherodactylus	Eleutherodactylus zugi	17.4979	3	4.9971	489
Eleutherodactylidae	Eleutherodactylus	Eleutherodactylus klinikowskii	17.4888	3	4.99661	490
Eleutherodactylidae	Eleutherodactylus	Eleutherodactylus hedricki	17.4764	3	4.99593	491
Craugastoridae	Yunganastes	Yunganastes bisignatus	17.4715	3	4.99567	492
Aromobatidae	Allobates	Allobates mandelorum	17.4589	3	4.99499	493
Aromobatidae	Allobates	Allobates ranoides	17.4589	3	4.99499	493
Craugastoridae	Pristimantis	Pristimantis cryophilius	17.4188	3	4.99281	495
Bufonidae	Adenomus	Adenomus kelaartii	17.4041	3	4.99201	496
	Geobatrachus	Geobatrachus walkeri	17.3701	3	4.99017	497
Hylidae	Dendropsophus	Dendropsophus gryllatus	17.3177	3	4.98731	498
Salamandridae	Lyciasalamandra	Lyciasalamandra fazilae	17.2412	3	4.98313	499
Hylidae	Scinax	Scinax belloni	17.2311	3	4.98257	500
Hylidae	Scinax	Scinax skuki	17.2311	3	4.98257	500
Conrauidae	Conraua	Conraua alleni	35.4442	2	4.98208	502
Plethodontidae	Gyrinophilus	Gyrinophilus subterraneus	17.2188	3	4.9819	503
Hylidae	Litoria	Litoria nannotis	17.2098	3	4.9814	504
Dicroglossidae	Occidozyga	Occidozyga diminutiva	35.3299	2	4.97894	505
Craugastoridae	Lynchius	Lynchius parkeri	17.1198	3	4.97644	506
Mantellidae	Spinomantis	Spinomantis guibei	17.0863	3	4.9746	507
Salamandridae	Echinotriton	Echinotriton andersoni	17.0829	3	4.97441	508
Calyptocephalellidae	Telmatobufo	Telmatobufo australis	35.0213	2	4.97041	509
Plethodontidae	Oedipina	Oedipina grandis	17.0029	3	4.96998	510
Rhacophoridae	Pseudophilautus	Pseudophilautus tanu	16.964	3	4.96781	511
Salamandridae	Lyciasalamandra	Lyciasalamandra atifi	16.9567	3	4.96741	512
Mantellidae	Gephyromantis	Gephyromantis runewsweeki	16.9559	3	4.96736	513
Plethodontidae	Bolitoglossa	Bolitoglossa alvaradoi	16.9508	3	4.96707	514
Craugastoridae	Pristimantis	Pristimantis museosus	16.9307	3	4.96595	515
Plethodontidae	Pseudoeurycea	Pseudoeurycea conanti	16.9201	3	4.96536	516
Eleutherodactylidae	Eleutherodactylus	Eleutherodactylus schwartzi	16.8882	3	4.96358	517
Myobatrachidae	Pseudophryne	Pseudophryne covacevichae	16.8866	3	4.96349	518
Myobatrachidae	Pseudophryne	Pseudophryne pengilleyi	16.8866	3	4.96349	518
Arthroleptidae	Leptopelis	Leptopelis karissimbensis	16.8689	3	4.9625	520
Rhacophoridae	Raorchestes	Raorchestes travancoricus	16.8384	3	4.9608	521
Dicroglossidae	Limnonectes	Limnonectes microtympanum	16.8136	3	4.95941	522
Hylidae	Ptychohyla	Ptychohyla spinipollex	16.81	3	4.9592	523
Bufonidae	Ansonia	Ansonia platysoma	16.7873	3	4.95792	524
Dicroglossidae	Limnonectes	Limnonectes arathooni	16.7795	3	4.95749	525
Hylidae	Hyloscirtus	Hyloscirtus denticulentus	16.7791	3	4.95746	526
Hylidae	Hyloscirtus	Hyloscirtus lynchi	16.7791	3	4.95746	526
Hylidae	Hyloscirtus	Hyloscirtus piceigularis	16.7791	3	4.95746	526
Eleutherodactylidae	Eleutherodactylus	Eleutherodactylus alcoae	16.7286	3	4.95462	529
Eleutherodactylidae	Eleutherodactylus	Eleutherodactylus armstrongi	16.7202	3	4.95415	530
Brevicipitidae	Callulina	Callulina kisiwamsitu	16.6847	3	4.95214	531
Leptodactylidae	Physalaemus	Physalaemus soaresi	16.6577	3	4.95061	532
Craugastoridae	Pristimantis	Pristimantis orestes	16.6512	3	4.95024	533
Craugastoridae	Pristimantis	Pristimantis simonbolivari	16.6394	3	4.94958	534
Eleutherodactylidae	Eleutherodactylus	Eleutherodactylus luteolus	16.6266	3	4.94885	535
Craugastoridae	Pristimantis	Pristimantis euphronides	16.4725	3	4.94007	536
Craugastoridae	Pristimantis	Pristimantis shrevei	16.4627	3	4.93951	537
Craugastoridae	Pristimantis	Pristimantis actinolaimus	16.4279	3	4.93752	538
Craugastoridae	Pristimantis	Pristimantis acutirostris	16.4279	3	4.93752	538
Craugastoridae	Pristimantis	Pristimantis atratus	16.4279	3	4.93752	538
Craugastoridae	Pristimantis	Pristimantis aureoventris	16.4279	3	4.93752	538
Craugastoridae	Pristimantis	Pristimantis bacchus	16.4279	3	4.93752	538
Craugastoridae	Pristimantis	Pristimantis balionotus	16.4279	3	4.93752	538
Craugastoridae	Pristimantis	Pristimantis baryecuus	16.4279	3	4.93752	538
Craugastoridae	Pristimantis	Pristimantis bellona	16.4279	3	4.93752	538
Craugastoridae	Pristimantis	Pristimantis cabrerai	16.4279	3	4.93752	538
Craugastoridae	Pristimantis	Pristimantis cacao	16.4279	3	4.93752	538
Craugastoridae	Pristimantis	Pristimantis capitonis	16.4279	3	4.93752	538
Craugastoridae	Pristimantis	Pristimantis chrysops	16.4279	3	4.93752	538
Craugastoridae	Pristimantis	Pristimantis cosnipatae	16.4279	3	4.93752	538
Craugastoridae	Pristimantis	Pristimantis cryptomelas	16.4279	3	4.93752	538
Craugastoridae	Pristimantis	Pristimantis degener	16.4279	3	4.93752	538
Craugastoridae	Pristimantis	Pristimantis deinops	16.4279	3	4.93752	538
Craugastoridae	Pristimantis	Pristimantis dorsopictus	16.4279	3	4.93752	538
Craugastoridae	Pristimantis	Pristimantis eugeniae	16.4279	3	4.93752	538
Craugastoridae	Pristimantis	Pristimantis fasciatus	16.4279	3	4.93752	538
Craugastoridae	Pristimantis	Pristimantis festae	16.4279	3	4.93752	538
Craugastoridae	Pristimantis	Pristimantis fetosus	16.4279	3	4.93752	538
Craugastoridae	Pristimantis	Pristimantis ginesi	16.4279	3	4.93752	538
Craugastoridae	Pristimantis	Pristimantis gladiator	16.4279	3	4.93752	538
Craugastoridae	Pristimantis	Pristimantis helvolus	16.4279	3	4.93752	538
Craugastoridae	Pristimantis	Pristimantis hernandezi	16.4279	3	4.93752	538
Craugastoridae	Pristimantis	Pristimantis ignicolor	16.4279	3	4.93752	538
Craugastoridae	Pristimantis	Pristimantis incanus	16.4279	3	4.93752	538
Craugastoridae	Pristimantis	Pristimantis insignitus	16.4279	3	4.93752	538
Craugastoridae	Pristimantis	Pristimantis johannesdei	16.4279	3	4.93752	538
Craugastoridae	Pristimantis	Pristimantis jorgevelosai	16.4279	3	4.93752	538
Craugastoridae	Pristimantis	Pristimantis katoptroides	16.4279	3	4.93752	538
Craugastoridae	Pristimantis	Pristimantis lancinii	16.4279	3	4.93752	538
Craugastoridae	Pristimantis	Pristimantis lemur	16.4279	3	4.93752	538
Craugastoridae	Pristimantis	Pristimantis lividus	16.4279	3	4.93752	538
Craugastoridae	Pristimantis	Pristimantis loustes	16.4279	3	4.93752	538
Craugastoridae	Pristimantis	Pristimantis maculosus	16.4279	3	4.93752	538
Craugastoridae	Pristimantis	Pristimantis mars	16.4279	3	4.93752	538
Craugastoridae	Pristimantis	Pristimantis merostictus	16.4279	3	4.93752	538
Craugastoridae	Pristimantis	Pristimantis mnionaetes	16.4279	3	4.93752	538
Craugastoridae	Pristimantis	Pristimantis modipeplus	16.4279	3	4.93752	538
Craugastoridae	Pristimantis	Pristimantis ornatus	16.4279	3	4.93752	538
Craugastoridae	Pristimantis	Pristimantis paramerus	16.4279	3	4.93752	538
Craugastoridae	Pristimantis	Pristimantis parectatus	16.4279	3	4.93752	538
Craugastoridae	Pristimantis	Pristimantis pastazensis	16.4279	3	4.93752	538
Craugastoridae	Pristimantis	Pristimantis percultus	16.4279	3	4.93752	538
Craugastoridae	Pristimantis	Pristimantis polychrus	16.4279	3	4.93752	538
Craugastoridae	Pristimantis	Pristimantis proserpens	16.4279	3	4.93752	538
Craugastoridae	Pristimantis	Pristimantis pteridophilus	16.4279	3	4.93752	538
Craugastoridae	Pristimantis	Pristimantis renjiforum	16.4279	3	4.93752	538
Craugastoridae	Pristimantis	Pristimantis rivasi	16.4279	3	4.93752	538
Craugastoridae	Pristimantis	Pristimantis rubicundus	16.4279	3	4.93752	538
Craugastoridae	Pristimantis	Pristimantis ruthveni	16.4279	3	4.93752	538
Craugastoridae	Pristimantis	Pristimantis scoloblepharus	16.4279	3	4.93752	538
Craugastoridae	Pristimantis	Pristimantis scolodiscus	16.4279	3	4.93752	538
Craugastoridae	Pristimantis	Pristimantis simoteriscus	16.4279	3	4.93752	538
Craugastoridae	Pristimantis	Pristimantis siopelus	16.4279	3	4.93752	538
Craugastoridae	Pristimantis	Pristimantis sobetes	16.4279	3	4.93752	538
Craugastoridae	Pristimantis	Pristimantis spilogaster	16.4279	3	4.93752	538
Craugastoridae	Pristimantis	Pristimantis sulculus	16.4279	3	4.93752	538
Craugastoridae	Pristimantis	Pristimantis tenebrionis	16.4279	3	4.93752	538
Craugastoridae	Pristimantis	Pristimantis turumiquirensis	16.4279	3	4.93752	538
Craugastoridae	Pristimantis	Pristimantis vidua	16.4279	3	4.93752	538
Craugastoridae	Pristimantis	Pristimantis viridicans	16.4279	3	4.93752	538
Microhylidae	Dasypops	Dasypops schirchi	33.41	2	4.92464	601
Microhylidae	Ctenophryne	Ctenophryne barbatula	33.0266	2	4.91344	602
Rhacophoridae	Theloderma	Theloderma moloch	32.6785	2	4.90315	603
Ranidae	Huia	Huia masonii	32.5919	2	4.90058	604
Ranidae	Pseudorana	Pseudorana weiningensis	32.2352	2	4.8899	605
Limnodynastidae	Heleioporus	Heleioporus australiacus	32.1672	2	4.88786	606
Salamandridae	Mertensiella	Mertensiella caucasica	31.8304	2	4.87765	607
Salamandridae	Chioglossa	Chioglossa lusitanica	31.7467	2	4.8751	608
Craugastoridae	Euparkerella	Euparkerella robusta	30.9291	2	4.84981	609
Craugastoridae	Euparkerella	Euparkerella tridactyla	30.9291	2	4.84981	609
Bufonidae	Nannophryne	Nannophryne corynetes	30.7023	2	4.84268	611
Hyperoliidae	Morerella	Morerella cyanophthalma	29.8451	2	4.81527	612
Craugastoridae	Craugastor	Craugastor pygmaeus	29.713	2	4.81098	613
Rhacophoridae	Buergeria	Buergeria oxycephala	29.6269	2	4.80817	614
Eleutherodactylidae	Eleutherodactylus	Eleutherodactylus unicolor	29.2511	2	4.79583	615
Dermophiidae	Dermophis	Dermophis mexicanus	29.0617	2	4.78955	616
Rhacophoridae	Theloderma	Theloderma spinosus	28.924	2	4.78495	617
Mantellidae	Gephyromantis	Gephyromantis ambohitra	28.852	2	4.78255	618
Dicroglossidae	Limnonectes	Limnonectes fragilis	28.6672	2	4.77634	619
Mantellidae	Gephyromantis	Gephyromantis striatus	28.5626	2	4.7728	620
Eleutherodactylidae	Adelophryne	Adelophryne baturitensis	28.0859	2	4.75655	621
Microhylidae	Anodonthyla	Anodonthyla montana	28.0037	2	4.75372	622
Mantellidae	Gephyromantis	Gephyromantis klemmeri	27.8635	2	4.74887	623
Plethodontidae	Batrachoseps	Batrachoseps wrighti	27.7707	2	4.74565	624
Nyctibatrachidae	Nyctibatrachus	Nyctibatrachus deccanensis	27.5015	2	4.73625	625
Myobatrachidae	Spicospina	Spicospina flammocaerulea	27.1855	2	4.7251	626
Mantellidae	Gephyromantis	Gephyromantis rivicola	27.1373	2	4.72339	627
Plethodontidae	Chiropterotriton	Chiropterotriton orculus	26.8384	2	4.71271	628
Microhylidae	Plethodontohyla	Plethodontohyla tuberata	26.8123	2	4.71177	629
Phrynobatrachidae	Phrynobatrachus	Phrynobatrachus acutirostris	26.7453	2	4.70936	630
Phrynobatrachidae	Phrynobatrachus	Phrynobatrachus bequaerti	26.7453	2	4.70936	630
Phrynobatrachidae	Phrynobatrachus	Phrynobatrachus steindachneri	26.7453	2	4.70936	630
Phrynobatrachidae	Phrynobatrachus	Phrynobatrachus uzungwensis	26.7453	2	4.70936	630
Phrynobatrachidae	Phrynobatrachus	Phrynobatrachus versicolor	26.7453	2	4.70936	630
Phrynobatrachidae	Phrynobatrachus	Phrynobatrachus villiersi	26.7453	2	4.70936	630
Ranixalidae	Indirana	Indirana leithii	26.468	2	4.69931	636
Craugastoridae	Lynchius	Lynchius simmonsi	26.2511	2	4.69139	637
Microhylidae	Cophixalus	Cophixalus aenigma	25.8077	2	4.67498	638
Microhylidae	Cophixalus	Cophixalus nubicola	25.8077	2	4.67498	638
Microhylidae	Cophixalus	Cophixalus saxatilis	25.8077	2	4.67498	638
Craugastoridae	Strabomantis	Strabomantis biporcatus	25.7149	2	4.67152	641
Dicroglossidae	Nannophrys	Nannophrys ceylonensis	25.5831	2	4.66657	642
Brevicipitidae	Breviceps	Breviceps bagginsi	25.0628	2	4.6468	643
Brevicipitidae	Breviceps	Breviceps macrops	25.0628	2	4.6468	643
Phrynobatrachidae	Phrynobatrachus	Phrynobatrachus cricogaster	24.9829	2	4.64373	645
Dicroglossidae	Ingerana	Ingerana tasanae	24.9409	2	4.64212	646
Microhylidae	Rhombophryne	Rhombophryne coudreaui	24.9332	2	4.64182	647
Bufonidae	Ghatophryne	Ghatophryne rubigina	24.7325	2	4.63405	648
Mantellidae	Boophis	Boophis andreonei	24.6298	2	4.63005	649
Mantellidae	Boophis	Boophis blommersae	24.6298	2	4.63005	649
Mantellidae	Boophis	Boophis brachychir	24.6298	2	4.63005	649
Mantellidae	Boophis	Boophis fayi	24.6298	2	4.63005	649
Mantellidae	Boophis	Boophis haematopus	24.6298	2	4.63005	649
Mantellidae	Boophis	Boophis jaegeri	24.6298	2	4.63005	649
Mantellidae	Boophis	Boophis popi	24.6298	2	4.63005	649
Microhylidae	Rhombophryne	Rhombophryne pygmaea	24.3616	2	4.61953	656
Mantellidae	Boophis	Boophis sambirano	24.2212	2	4.61398	657
Mantellidae	Spinomantis	Spinomantis massi	24.2111	2	4.61358	658
Craugastoridae	Strabomantis	Strabomantis anatipes	24.1476	2	4.61106	659
Craugastoridae	Strabomantis	Strabomantis cheiroplethus	24.1476	2	4.61106	659
Craugastoridae	Strabomantis	Strabomantis cornutus	24.1476	2	4.61106	659
Craugastoridae	Strabomantis	Strabomantis ingeri	24.1476	2	4.61106	659
Craugastoridae	Strabomantis	Strabomantis necopinus	24.1476	2	4.61106	659
Craugastoridae	Strabomantis	Strabomantis necerus	23.9224	2	4.60206	664
Dicroglossidae	Ingerana	Ingerana borealis	23.872	2	4.60004	665
Mantellidae	Boophis	Boophis axelmeyeri	23.8368	2	4.59862	666
Micrixalidae	Micrixalus	Micrixalus nudis	23.8216	2	4.59801	667
Micrixalidae	Micrixalus	Micrixalus phyllophilus	23.8216	2	4.59801	667
Dicroglossidae	Quasipaa	Quasipaa fasciculispina	23.7878	2	4.59664	669
Dicroglossidae	Limnonectes	Limnonectes parvus	23.7068	2	4.59337	670
Craugastoridae	Psychrophrynella	Psychrophrynella wettsteini	23.688	2	4.59261	671
Craugastoridae	Psychrophrynella	Psychrophrynella adenopleura	23.688	2	4.59261	671
Craugastoridae	Psychrophrynella	Psychrophrynella ankohuma	23.688	2	4.59261	671
Craugastoridae	Psychrophrynella	Psychrophrynella chacaltaya	23.688	2	4.59261	671
Craugastoridae	Psychrophrynella	Psychrophrynella illampu	23.688	2	4.59261	671
Craugastoridae	Psychrophrynella	Psychrophrynella kempffi	23.688	2	4.59261	671
Craugastoridae	Psychrophrynella	Psychrophrynella pinguis	23.688	2	4.59261	671
Craugastoridae	Psychrophrynella	Psychrophrynella quimsacruzis	23.688	2	4.59261	671
Arthroleptidae	Astylosternus	Astylosternus rheophilus	23.5739	2	4.58798	679
Ichthyophiidae	Ichthyophis	Ichthyophis pseudangularis	23.5586	2	4.58735	680
Ceratobatrachidae	Cornufer	Cornufer akarithymus	23.5328	2	4.58631	681
Ceratobatrachidae	Cornufer	Cornufer parkeri	23.5328	2	4.58631	681
Microhylidae	Copiula	Copiula minor	23.5043	2	4.58514	683
Arthroleptidae	Cardioglossa	Cardioglossa melanogaster	23.3269	2	4.57788	684
Megophryidae	Leptolalax	Leptolalax arayai	23.3216	2	4.57766	685
Craugastoridae	Craugastor	Craugastor alfredi	23.1465	2	4.57044	686
Megophryidae	Leptolalax	Leptolalax pictus	23.1308	2	4.56978	687
Myobatrachidae	Crinia	Crinia tinnula	23.0701	2	4.56727	688
Microhylidae	Rhombophryne	Rhombophryne testudo	22.9147	2	4.56079	689
Mantellidae	Mantidactylus	Mantidactylus delormei	22.8616	2	4.55856	690
Mantellidae	Mantidactylus	Mantidactylus noralottae	22.8616	2	4.55856	690
Hynobiidae	Pachyhynobius	Pachyhynobius shangchengensis	22.6592	2	4.55005	692
Rhacophoridae	Philautus	Philautus tectus	22.6433	2	4.54938	693
Hylidae	Hypsiboas	Hypsiboas heilprini	22.489	2	4.54283	694
Rhacophoridae	Kurixalus	Kurixalus baliogaster	22.3435	2	4.53661	695
Microhylidae	Rhombophryne	Rhombophryne serratopalpebrosa	22.2622	2	4.53313	696
Microhylidae	Gastrophrynoides	Gastrophrynoides borneensis	22.2099	2	4.53087	697
Arthroleptidae	Arthroleptis	Arthroleptis nguruensis	22.1256	2	4.52723	698
Microhylidae	Rhombophryne	Rhombophryne coronata	22.123	2	4.52712	699
Micrixalidae	Micrixalus	Micrixalus saxicola	22.0214	2	4.52272	700
Plethodontidae	Dendrotriton	Dendrotriton sanctibarbarus	21.9768	2	4.52078	701
Arthroleptidae	Astylosternus	Astylosternus diadematus	21.9533	2	4.51976	702
Cycloramphidae	Thoropa	Thoropa petropolitana	21.9024	2	4.51753	703
Megophryidae	Leptobrachium	Leptobrachium banae	21.7651	2	4.51152	704
Microhylidae	Austrochaperina	Austrochaperina novaebritanniae	21.7625	2	4.51141	705
Megophryidae	Oreolalax	Oreolalax rhodostigmatus	21.7192	2	4.50951	706
Ranidae	Amolops	Amolops torrentis	21.4294	2	4.49667	707
Pyxicephalidae	Strongylopus	Strongylopus kitumbeine	21.2373	2	4.48807	708
Pyxicephalidae	Strongylopus	Strongylopus rhodesianus	21.2373	2	4.48807	708
Hylidae	Charadrahyla	Charadrahyla nephila	21.2275	2	4.48762	710
Dicroglossidae	Quasipaa	Quasipaa shini	21.1596	2	4.48456	711
Megophryidae	Leptolalax	Leptolalax hamidi	21.0988	2	4.48182	712
Megophryidae	Leptolalax	Leptolalax kajangensis	21.0988	2	4.48182	712
Megophryidae	Leptolalax	Leptolalax tuberosus	21.0988	2	4.48182	712
Rhacophoridae	Raorchestes	Raorchestes bobingeri	20.9468	2	4.47492	715
Myobatrachidae	Geocrinia	Geocrinia vitellina	20.8817	2	4.47194	716
Rhacophoridae	Raorchestes	Raorchestes glandulosus	20.8638	2	4.47113	717
Hemiphractidae	Stefania	Stefania schuberti	20.7925	2	4.46786	718
Rhacophoridae	Gracixalus	Gracixalus quangi	20.7358	2	4.46525	719
Rhacophoridae	Raorchestes	Raorchestes graminirupes	20.7301	2	4.46499	720
Mantellidae	Gephyromantis	Gephyromantis tandroka	20.7171	2	4.46439	721
Plethodontidae	Dendrotriton	Dendrotriton xolocalcae	20.6542	2	4.4615	722
Rhacophoridae	Raorchestes	Raorchestes chromasynchysi	20.4965	2	4.45418	723
Ceratobatrachidae	Platymantis	Platymantis montanus	20.4937	2	4.45405	724
Myobatrachidae	Mixophyes	Mixophyes balbus	20.468	2	4.45286	725
Dicroglossidae	Limnonectes	Limnonectes diuatus	20.3559	2	4.44762	726
Dicroglossidae	Limnonectes	Limnonectes liui	20.3559	2	4.44762	726
Hylidae	Charadrahyla	Charadrahyla taeniopus	20.343	2	4.44702	728
Craugastoridae	Craugastor	Craugastor aphanus	20.0021	2	4.43092	729
Craugastoridae	Craugastor	Craugastor brocchi	20.0021	2	4.43092	729
Craugastoridae	Craugastor	Craugastor decoratus	20.0021	2	4.43092	729
Craugastoridae	Craugastor	Craugastor matudai	20.0021	2	4.43092	729
Craugastoridae	Craugastor	Craugastor persimilis	20.0021	2	4.43092	729
Craugastoridae	Craugastor	Craugastor psephosypharus	20.0021	2	4.43092	729
Craugastoridae	Craugastor	Craugastor rivulus	20.0021	2	4.43092	729
Craugastoridae	Craugastor	Craugastor xucanebi	20.0021	2	4.43092	729
Craugastoridae	Craugastor	Craugastor tarahumaraensis	19.981	2	4.42991	737
Ranidae	Lithobates	Lithobates sierramadrensis	19.8381	2	4.42308	738
Plethodontidae	Speleomantes	Speleomantes genei	19.8142	2	4.42193	739
Craugastoridae	Craugastor	Craugastor bocourti	19.7754	2	4.42006	740
Plethodontidae	Dendrotriton	Dendrotriton megarhinus	19.758	2	4.41923	741
Ichthyophiidae	Ichthyophis	Ichthyophis orthoplicatus	19.7376	2	4.41825	742
Dicroglossidae	Quasipaa	Quasipaa jiulongensis	19.729	2	4.41783	743
Hemiphractidae	Stefania	Stefania riveroi	19.6707	2	4.41501	744
Microhylidae	Microhyla	Microhyla maculifera	19.6483	2	4.41393	745
Mantellidae	Gephyromantis	Gephyromantis schilfi	19.5068	2	4.40705	746
Mantellidae	Gephyromantis	Gephyromantis salegy	19.5051	2	4.40697	747
Eleutherodactylidae	Eleutherodactylus	Eleutherodactylus audanti	19.4121	2	4.40242	748
Rhacophoridae	Philautus	Philautus refugii	19.3116	2	4.39749	749
Hyperoliidae	Kassina	Kassina arboricola	19.3099	2	4.3974	750
Hyperoliidae	Kassina	Kassina lamottei	19.3099	2	4.3974	750
Rhacophoridae	Philautus	Philautus ingeri	19.264	2	4.39514	752
Ambystomatidae	Ambystoma	Ambystoma cingulatum	19.2198	2	4.39296	753
Eleutherodactylidae	Eleutherodactylus	Eleutherodactylus wetmorei	19.206	2	4.39227	754
Rhacophoridae	Rhacophorus	Rhacophorus annamensis	19.1844	2	4.39121	755
Eleutherodactylidae	Eleutherodactylus	Eleutherodactylus ronaldi	18.9575	2	4.3799	756
Craugastoridae	Pristimantis	Pristimantis crucifer	18.9471	2	4.37938	757
Megophryidae	Megophrys	Megophrys stejnegeri	18.8919	2	4.3766	758
Craugastoridae	Pristimantis	Pristimantis eriphus	18.8726	2	4.37564	759
Craugastoridae	Craugastor	Craugastor rhodopis	18.8423	2	4.37411	760
Megophryidae	Brachytarsophrys	Brachytarsophrys intermedia	18.8329	2	4.37364	761
Eleutherodactylidae	Diasporus	Diasporus ventrimaculatus	18.8262	2	4.3733	762
Mantellidae	Spinomantis	Spinomantis elegans	18.8257	2	4.37328	763
Craugastoridae	Pristimantis	Pristimantis bromeliaceus	18.7026	2	4.36704	764
Eleutherodactylidae	Eleutherodactylus	Eleutherodactylus cooki	18.5711	2	4.36035	765
Microhylidae	Oreophryne	Oreophryne anulata	18.5318	2	4.35834	766
Microhylidae	Oreophryne	Oreophryne celebensis	18.5318	2	4.35834	766
Microhylidae	Oreophryne	Oreophryne variabilis	18.5318	2	4.35834	766
Megophryidae	Leptobrachium	Leptobrachium hainanense	18.4899	2	4.35619	769
Dicroglossidae	Limnonectes	Limnonectes acanthi	18.4876	2	4.35607	770
Craugastoridae	Pristimantis	Pristimantis schultei	18.4331	2	4.35327	771
Rhacophoridae	Philautus	Philautus amoenus	18.3985	2	4.35149	772
Rhacophoridae	Philautus	Philautus erythrophthalmus	18.3985	2	4.35149	772
Rhacophoridae	Philautus	Philautus garo	18.3985	2	4.35149	772
Rhacophoridae	Philautus	Philautus gunungensis	18.3985	2	4.35149	772
Rhacophoridae	Philautus	Philautus leitensis	18.3985	2	4.35149	772
Rhacophoridae	Philautus	Philautus pallidipes	18.3985	2	4.35149	772
Rhacophoridae	Philautus	Philautus poecilius	18.3985	2	4.35149	772
Rhacophoridae	Philautus	Philautus saueri	18.3985	2	4.35149	772
Dicroglossidae	Quasipaa	Quasipaa spinosa	18.2594	2	4.34429	780
Dicroglossidae	Quasipaa	Quasipaa exilispinosa	18.2069	2	4.34156	781
Leptodactylidae	Leptodactylus	Leptodactylus nesiotus	18.201	2	4.34126	782
Leptodactylidae	Leptodactylus	Leptodactylus pascoensis	18.201	2	4.34126	782
Leptodactylidae	Leptodactylus	Leptodactylus peritoaktites	18.201	2	4.34126	782
Craugastoridae	Pristimantis	Pristimantis kelephus	18.1968	2	4.34104	785
Eleutherodactylidae	Eleutherodactylus	Eleutherodactylus angustidigitorum	18.1881	2	4.34058	786
Eleutherodactylidae	Eleutherodactylus	Eleutherodactylus leprus	18.1881	2	4.34058	786
Eleutherodactylidae	Eleutherodactylus	Eleutherodactylus longipes	18.1881	2	4.34058	786
Eleutherodactylidae	Eleutherodactylus	Eleutherodactylus modestus	18.1881	2	4.34058	786
Eleutherodactylidae	Eleutherodactylus	Eleutherodactylus nivicolimae	18.1881	2	4.34058	786
Eleutherodactylidae	Eleutherodactylus	Eleutherodactylus rubrimaculatus	18.1881	2	4.34058	786
Eleutherodactylidae	Eleutherodactylus	Eleutherodactylus verrucipes	18.1881	2	4.34058	786
Rhacophoridae	Gracixalus	Gracixalus jinxiuensis	18.1847	2	4.34041	793
Megophryidae	Leptobrachium	Leptobrachium gunungense	18.1436	2	4.33826	794
Craugastoridae	Lynchius	Lynchius flavomaculatus	18.0262	2	4.33211	795
Craugastoridae	Yunganastes	Yunganastes ashkapara	17.9832	2	4.32985	796
Plethodontidae	Batrachoseps	Batrachoseps regius	17.9419	2	4.32767	797
Plethodontidae	Oedipina	Oedipina alfaroi	17.9408	2	4.32761	798
Salamandridae	Lyciasalamandra	Lyciasalamandra helverseni	17.8844	2	4.32463	799
Ranidae	Hylarana	Hylarana attigua	17.8436	2	4.32247	800
Plethodontidae	Batrachoseps	Batrachoseps stebbinsi	17.8267	2	4.32157	801
Centrolenidae	Ikakogi	Ikakogi tayrona	17.811	2	4.32074	802
Nyctibatrachidae	Nyctibatrachus	Nyctibatrachus humayuni	17.7826	2	4.31923	803
Ceratobatrachidae	Platymantis	Platymantis banahao	17.6692	2	4.31317	804
Ceratobatrachidae	Platymantis	Platymantis cornutus	17.6692	2	4.31317	804
Ceratobatrachidae	Platymantis	Platymantis guentheri	17.6692	2	4.31317	804
Ceratobatrachidae	Platymantis	Platymantis indeprensus	17.6692	2	4.31317	804
Ceratobatrachidae	Platymantis	Platymantis isarog	17.6692	2	4.31317	804
Ceratobatrachidae	Platymantis	Platymantis pseudodorsalis	17.6692	2	4.31317	804
Ceratobatrachidae	Platymantis	Platymantis pygmaeus	17.6692	2	4.31317	804
Ceratobatrachidae	Platymantis	Platymantis rabori	17.6692	2	4.31317	804
Ceratobatrachidae	Platymantis	Platymantis sierramadrensis	17.6692	2	4.31317	804
Ambystomatidae	Ambystoma	Ambystoma bishopi	17.5218	2	4.30524	813
Nyctibatrachidae	Nyctibatrachus	Nyctibatrachus major	17.4713	2	4.30251	814
Aromobatidae	Allobates	Allobates chalcopis	17.4589	2	4.30184	815
Aromobatidae	Allobates	Allobates humilis	17.4589	2	4.30184	815
Aromobatidae	Allobates	Allobates olfersioides	17.4589	2	4.30184	815
Aromobatidae	Allobates	Allobates subfolionidificans	17.4589	2	4.30184	815
Aromobatidae	Allobates	Allobates wayuu	17.4589	2	4.30184	815
Hemiphractidae	Gastrotheca	Gastrotheca guentheri	17.3427	2	4.29553	820
Hylidae	Dendropsophus	Dendropsophus stingi	17.3177	2	4.29416	821
Cycloramphidae	Cycloramphus	Cycloramphus acangatan	17.2719	2	4.29166	822
Rhacophoridae	Philautus	Philautus umbra	17.2686	2	4.29148	823
Hylidae	Osteopilus	Osteopilus vastus	17.0349	2	4.2786	824
Myobatrachidae	Pseudophryne	Pseudophryne australis	16.8866	2	4.27035	825
Plethodontidae	Speleomantes	Speleomantes sarrabusensis	16.8524	2	4.26843	826
Eleutherodactylidae	Eleutherodactylus	Eleutherodactylus goini	16.8087	2	4.26598	827
Dicroglossidae	Limnonectes	Limnonectes macrodon	16.807	2	4.26589	828
Salamandridae	Lyciasalamandra	Lyciasalamandra luschani	16.8035	2	4.26569	829
Hylidae	Hyloscirtus	Hyloscirtus platydactylus	16.7791	2	4.26432	830
Hylidae	Hyloscirtus	Hyloscirtus torrenticola	16.7791	2	4.26432	830
Plethodontidae	Plethodon	Plethodon asupak	16.7697	2	4.26379	832
Ranidae	Lithobates	Lithobates vibicarius	16.6874	2	4.25915	833
Leptodactylidae	Physalaemus	Physalaemus atlanticus	16.6577	2	4.25747	834
Bufonidae	Ansonia	Ansonia penangensis	16.6381	2	4.25635	835
Microhylidae	Scaphiophryne	Scaphiophryne marmorata	16.6347	2	4.25616	836
Plethodontidae	Isthmura	Isthmura boneti	16.5486	2	4.25127	837
Hylidae	Litoria	Litoria olongburensis	16.5008	2	4.24854	838
Eleutherodactylidae	Eleutherodactylus	Eleutherodactylus varians	16.4608	2	4.24625	839
Craugastoridae	Pristimantis	Pristimantis bicolor	16.4279	2	4.24437	840
Craugastoridae	Pristimantis	Pristimantis bicumulus	16.4279	2	4.24437	840
Craugastoridae	Pristimantis	Pristimantis boconoensis	16.4279	2	4.24437	840
Craugastoridae	Pristimantis	Pristimantis briceni	16.4279	2	4.24437	840
Craugastoridae	Pristimantis	Pristimantis colodactylus	16.4279	2	4.24437	840
Craugastoridae	Pristimantis	Pristimantis colostichos	16.4279	2	4.24437	840
Craugastoridae	Pristimantis	Pristimantis cordovae	16.4279	2	4.24437	840
Craugastoridae	Pristimantis	Pristimantis cruciocularis	16.4279	2	4.24437	840
Craugastoridae	Pristimantis	Pristimantis diaphonus	16.4279	2	4.24437	840
Craugastoridae	Pristimantis	Pristimantis diogenes	16.4279	2	4.24437	840
Craugastoridae	Pristimantis	Pristimantis elegans	16.4279	2	4.24437	840
Craugastoridae	Pristimantis	Pristimantis eremitus	16.4279	2	4.24437	840
Craugastoridae	Pristimantis	Pristimantis ernesti	16.4279	2	4.24437	840
Craugastoridae	Pristimantis	Pristimantis fallax	16.4279	2	4.24437	840
Craugastoridae	Pristimantis	Pristimantis floridus	16.4279	2	4.24437	840
Craugastoridae	Pristimantis	Pristimantis gracilis	16.4279	2	4.24437	840
Craugastoridae	Pristimantis	Pristimantis hybotragus	16.4279	2	4.24437	840
Craugastoridae	Pristimantis	Pristimantis incomptus	16.4279	2	4.24437	840
Craugastoridae	Pristimantis	Pristimantis marahuaka	16.4279	2	4.24437	840
Craugastoridae	Pristimantis	Pristimantis muricatus	16.4279	2	4.24437	840
Craugastoridae	Pristimantis	Pristimantis nephophilus	16.4279	2	4.24437	840
Craugastoridae	Pristimantis	Pristimantis nigrogriseus	16.4279	2	4.24437	840
Craugastoridae	Pristimantis	Pristimantis ornatissimus	16.4279	2	4.24437	840
Craugastoridae	Pristimantis	Pristimantis orpacobates	16.4279	2	4.24437	840
Craugastoridae	Pristimantis	Pristimantis pataikos	16.4279	2	4.24437	840
Craugastoridae	Pristimantis	Pristimantis penelopus	16.4279	2	4.24437	840
Craugastoridae	Pristimantis	Pristimantis phalarus	16.4279	2	4.24437	840
Craugastoridae	Pristimantis	Pristimantis platychilus	16.4279	2	4.24437	840
Craugastoridae	Pristimantis	Pristimantis polemistes	16.4279	2	4.24437	840
Craugastoridae	Pristimantis	Pristimantis pugnax	16.4279	2	4.24437	840
Craugastoridae	Pristimantis	Pristimantis repens	16.4279	2	4.24437	840
Craugastoridae	Pristimantis	Pristimantis rhodostichus	16.4279	2	4.24437	840
Craugastoridae	Pristimantis	Pristimantis rosadoi	16.4279	2	4.24437	840
Craugastoridae	Pristimantis	Pristimantis ruedai	16.4279	2	4.24437	840
Craugastoridae	Pristimantis	Pristimantis serendipitus	16.4279	2	4.24437	840
Craugastoridae	Pristimantis	Pristimantis signifer	16.4279	2	4.24437	840
Craugastoridae	Pristimantis	Pristimantis turpinorum	16.4279	2	4.24437	840
Craugastoridae	Pristimantis	Pristimantis ventriguttatus	16.4279	2	4.24437	840
Craugastoridae	Pristimantis	Pristimantis xylochobates	16.4279	2	4.24437	840
Microhylidae	Hypopachus	Hypopachus barberi	16.4143	2	4.24359	879

## Sheet: All Bird ED scores
Family	Genus	Species	Common Name	ED
Steatornithidae	Steatornis	Steatornis caripensis	Oilbird	72.7679
Leptosomidae	Leptosomus	Leptosomus discolor	Cuckoo Roller	72.2432
Opisthocomidae	Opisthocomus	Opisthocomus hoazin	Hoatzin	68.0157
Anseranatidae	Anseranas	Anseranas semipalmata	Magpie Goose	62.6757
Rhynochetidae	Rhynochetos	Rhynochetos jubatus	Kagu	55.3819
Eurypygidae	Eurypyga	Eurypyga helias	Sunbittern	55.3819
Nyctibiidae	Nyctibius	Nyctibius bracteatus	Rufous Potoo	54.597
Glareolidae	Pluvianus	Pluvianus aegyptius	Egyptian Plover	53.1671
Balaenicipitidae	Balaeniceps	Balaeniceps rex	Shoebill	51.3351
Scopidae	Scopus	Scopus umbretta	Hamerkop	51.3351
Gaviidae	Gavia	Gavia stellata	Red-throated Loon	49.4845
Coliidae	Urocolius	Urocolius macrourus	Blue-naped Mousebird	44.627
Coliidae	Urocolius	Urocolius indicus	Red-faced Mousebird	44.627
Cathartidae	Sarcoramphus	Sarcoramphus papa	King Vulture	44.23
Cathartidae	Vultur	Vultur gryphus	Andean Condor	43.7023
Cuculidae	Phaenicophaeus	Rhinortha chlorophaea	Raffles's Malkoha	43.0291
Podargidae	Rigidipenna	Rigidipenna inexpectata	Solomons Frogmouth	42.1551
Coliidae	Colius	Colius leucocephalus	White-headed Mousebird	41.1745
Struthionidae	Struthio	Struthio camelus	Common Ostrich	40.8186
Struthionidae	Struthio	Struthio molybdophanes	Somali Ostrich	40.8186
Nyctibiidae	Nyctibius	Nyctibius aethereus	Long-tailed Potoo	40.3199
Cariamidae	Cariama	Cariama cristata	Red-legged Seriema	39.2854
Cariamidae	Chunga	Chunga burmeisteri	Black-legged Seriema	39.2854
Nyctibiidae	Nyctibius	Nyctibius grandis	Great Potoo	39.226
Pedionomidae	Pedionomus	Pedionomus torquatus	Plains-wanderer	38.9498
Sapayoaidae	Sapayoa	Sapayoa aenigma	Broad-billed Sapayoa	38.5976
Phaethontidae	Phaethon	Phaethon aethereus	Red-billed Tropicbird	38.5301
Threskiornithidae	Thaumatibis	Thaumatibis gigantea	Giant Ibis	37.9611
Urocynchramidae	Urocynchramus	Urocynchramus pylzowi	Pink-tailed Bunting	37.8951
Hemiprocnidae	Hemiprocne	Hemiprocne comata	Whiskered Treeswift	37.2989
Mesitornithidae	Monias	Monias benschi	Subdesert Mesite	36.0129
Dulidae	Dulus	Dulus dominicus	Palmchat	35.2672
Acanthisittidae	Xenicus	Xenicus gilviventris	South Island Wren	35.0341
Acanthisittidae	Acanthisitta	Acanthisitta chloris	Rifleman	35.0341
Musophagidae	Corythaeola	Corythaeola cristata	Great Blue Turaco	34.8928
Rostratulidae	Rostratula	Nycticryphes semicollaris	South American Painted-snipe	34.5443
Aegothelidae	Aegotheles	Aegotheles savesi	New Caledonian Owlet-nightjar	34.4136
Accipitridae	Sagittarius	Sagittarius serpentarius	Secretarybird	34.4124
Ibidorhynchidae	Ibidorhyncha	Ibidorhyncha struthersii	Ibisbill	34.1702
Anhimidae	Anhima	Anhima cornuta	Horned Screamer	34.0568
Coliidae	Colius	Colius colius	White-backed Mousebird	33.4761
Cathartidae	Gymnogyps	Gymnogyps californianus	California Condor	33.3903
Cathartidae	Coragyps	Coragyps atratus	American Black Vulture	33.3903
Coliidae	Colius	Colius striatus	Speckled Mousebird	33.328
Reguliidae	Regulus	Regulus satrapa	Golden-crowned Kinglet	32.8601
Accipitridae	Pandion	Pandion haliaetus	Osprey	32.6859
Climacteridae	Cormobates	Cormobates placens	Papuan Treecreeper	32.656
Phaethontidae	Phaethon	Phaethon rubricauda	Red-tailed Tropicbird	32.4731
Phaethontidae	Phaethon	Phaethon lepturus	White-tailed Tropicbird	32.4731
Megapodiidae	Macrocephalon	Macrocephalon maleo	Maleo	32.4519
Hydrobatidae	Oceanodroma	Hydrobates castro	Band-rumped Storm-petrel	32.3658
Nyctibiidae	Nyctibius	Nyctibius maculosus	Andean Potoo	32.2639
Nyctibiidae	Nyctibius	Nyctibius leucopterus	White-winged Potoo	32.2639
Coliidae	Colius	Colius castanotus	Red-backed Mousebird	32.1945
Aegothelidae	Aegotheles	Aegotheles insignis	Feline Owlet-nightjar	31.7868
Aegothelidae	Aegotheles	Aegotheles tatei	Spangled Owlet-nightjar	31.6902
Tinamidae	Tinamotis	Tinamotis pentlandii	Puna Tinamou	31.5634
Tinamidae	Tinamotis	Tinamotis ingoufi	Patagonian Tinamou	31.3919
Meliphagidae	Notiomystis	Notiomystis cincta	Stitchbird	31.3817
Chionidae	Pluvianellus	Pluvianellus socialis	Magellanic Plover	31.3376
Pteroclididae	Syrrhaptes	Syrrhaptes tibetanus	Tibetan Sandgrouse	31.0115
Pteroclididae	Syrrhaptes	Syrrhaptes paradoxus	Pallas's Sandgrouse	31.0115
Cuculidae	Ceuthmochares	Ceuthmochares aereus	Chattering Yellowbill	30.5004
Cuculidae	Ceuthmochares	Ceuthmochares australis	Whistling Yellowbill	30.5004
Atrichornithidae	Atrichornis	Atrichornis rufescens	Rufous Scrub-bird	30.4001
Atrichornithidae	Atrichornis	Atrichornis clamosus	Noisy Scrub-bird	30.4001
Menuridae	Menura	Menura alberti	Albert's Lyrebird	30.322
Menuridae	Menura	Menura novaehollandiae	Superb Lyrebird	30.322
Aegothelidae	Aegotheles	Aegotheles affinis	Allied Owlet-nightjar	30.1535
Aegothelidae	Aegotheles	Aegotheles crinifrons	Moluccan Owlet-nightjar	29.9492
Anhimidae	Chauna	Chauna chavaria	Northern Screamer	29.7977
Anhimidae	Chauna	Chauna torquata	Southern Screamer	29.7977
Gaviidae	Gavia	Gavia arctica	Arctic Loon	29.6477
Threskiornithidae	Mesembrinibis	Mesembrinibis cayennensis	Green Ibis	29.477
Megapodiidae	Leipoa	Leipoa ocellata	Malleefowl	29.4473
Aramidae	Aramus	Aramus guarauna	Limpkin	29.2353
Musophagidae	Tauraco	Gallirex porphyreolophus	Purple-crested Turaco	29.2326
Cuculidae	Pachycoccyx	Pachycoccyx audeberti	Thick-billed Cuckoo	29.2302
Musophagidae	Ruwenzorornis	Gallirex johnstoni	Ruwenzori Turaco	29.1087
Aegothelidae	Aegotheles	Aegotheles albertisi	Mountain Owlet-nightjar	29.0913
Peucedramidae	Peucedramus	Peucedramus taeniatus	Olive Warbler	29.0684
Musophagidae	Corythaixoides	Criniferoides leucogaster	White-bellied Go-away-bird	28.9813
Cathartidae	Cathartes	Cathartes aura	Turkey Vulture	28.7931
Dromaiidae	Dromaius	Dromaius novaehollandiae	Common Emu	28.6773
Phoenicopteridae	Phoeniconaias	Phoeniconaias minor	Lesser Flamingo	28.6745
Musophagidae	Tauraco	Tauraco leucotis	White-cheeked Turaco	28.6456
Remizidae	Auriparus	Auriparus flaviceps	Verdin	28.6027
Mesitornithidae	Mesitornis	Mesitornis variegatus	White-breasted Mesite	28.5903
Mesitornithidae	Mesitornis	Mesitornis unicolor	Brown Mesite	28.5903
Ptilonorhynchidae	Scenopoeetes	Scenopoeetes dentirostris	Tooth-billed Bowerbird	28.5447
Brachypteraciidae	Brachypteracias	Brachypteracias leptosomus	Short-legged Ground-roller	28.5268
Bombycillidae	Phainoptila	Phainoptila melanoxantha	Black-and-yellow Silky-flycatcher	28.5132
Bombycillidae	Hypocolius	Hypocolius ampelinus	Grey Hypocolius	28.459
Pelecanoididae	Pelecanoides	Pelecanoides garnotii	Peruvian Diving-petrel	28.4185
Hemiprocnidae	Hemiprocne	Hemiprocne coronata	Crested Treeswift	28.323
Pachycephalidae	Hylocitrea	Hylocitrea bonensis	Olive-flanked Whistler	28.2946
Jacanidae	Metopidius	Metopidius indicus	Bronze-winged Jacana	28.2783
Acanthizidae	Oreoscopus	Oreoscopus gutturalis	Fernwren	28.2436
Cuculidae	Tapera	Tapera naevia	Striped Cuckoo	28.1556
Eupetidae	Eupetes	Eupetes macrocerus	Rail-babbler	28.0851
Tinamidae	Eudromia	Eudromia elegans	Elegant Crested Tinamou	28.0697
Falcunculidae	Eulacestoma	Eulacestoma nigropectus	Wattled Ploughbill	28.0483
Tinamidae	Eudromia	Eudromia formosa	Quebracho Crested Tinamou	28.0039
Heliornithidae	Podica	Podica senegalensis	African Finfoot	28.0022
Nyctibiidae	Nyctibius	Nyctibius jamaicensis	Northern Potoo	27.7439
Nyctibiidae	Nyctibius	Nyctibius griseus	Common Potoo	27.7439
Hemiprocnidae	Hemiprocne	Hemiprocne mystacea	Moustached Treeswift	27.5517
Hemiprocnidae	Hemiprocne	Hemiprocne longipennis	Grey-rumped Treeswift	27.5383
Falcunculidae	Falcunculus	Falcunculus frontatus	Crested Shrike-tit	27.5068
Pachycephalidae	Pachycare	Pachycare flavogriseum	Goldenface	27.4869
Aegothelidae	Aegotheles	Aegotheles cristatus	Australian Owlet-nightjar	27.4282
Pelecanidae	Pelecanus	Pelecanus conspicillatus	Australian Pelican	27.4066
Hydrobatidae	Fregetta	Fregetta tropica	Black-bellied Storm-petrel	27.3749
Hydrobatidae	Fregetta	Fregetta grallaria	White-bellied Storm-petrel	27.3749
Aegothelidae	Aegotheles	Aegotheles bennettii	Barred Owlet-nightjar	27.3711
Pomatostomidae	Pomatostomus	Pomatostomus isidorei	New Guinea Babbler	27.3373
Podicipedidae	Podilymbus	Podilymbus podiceps	Pied-billed Grebe	27.241
Musophagidae	Corythaixoides	Corythaixoides leopoldi	Black-faced Go-away-bird	27.2285
Todidae	Todus	Todus angustirostris	Narrow-billed Tody	27.1975
Orthonychidae	Orthonyx	Orthonyx novaeguineae	New Guinea Logrunner	27.0035
Rostratulidae	Rostratula	Rostratula australis	Australian Painted-snipe	26.9016
Rostratulidae	Rostratula	Rostratula benghalensis	Greater Painted-snipe	26.9016
Aegothelidae	Aegotheles	Aegotheles wallacii	Wallace's Owlet-nightjar	26.8798
Podargidae	Batrachostomus	Batrachostomus auritus	Large Frogmouth	26.7987
Aegothelidae	Aegotheles	Aegotheles archboldi	Archbold's Owlet-nightjar	26.7376
Musophagidae	Tauraco	Tauraco macrorhynchus	Yellow-billed Turaco	26.7269
Upupidae	Upupa	Upupa epops	Common Hoopoe	26.686
Upupidae	Upupa	Upupa marginata	Madagascar Hoopoe	26.686
Cuculidae	Phaenicophaeus	Phaenicophaeus oeneicaudus	Mentawai Malkoha	26.6471
Timaliidae	Panurus	Panurus biarmicus	Bearded Parrotbill	26.5801
Cuculidae	Guira	Guira guira	Guira Cuckoo	26.2936
Todidae	Todus	Todus mexicanus	Puerto Rican Tody	26.1379
Todidae	Todus	Todus subulatus	Broad-billed Tody	26.1379
Orthonychidae	Orthonyx	Orthonyx spaldingii	Chowchilla	26.1158
Charadriidae	Oreopholus	Oreopholus ruficollis	Tawny-throated Dotterel	26.063
Musophagidae	Musophaga	Musophaga rossae	Ross's Turaco	25.9608
Orthonychidae	Orthonyx	Orthonyx temminckii	Australian Logrunner	25.9529
Cuculidae	Morococcyx	Morococcyx erythropygus	Lesser Ground-cuckoo	25.7241
Rheidae	Rhea	Rhea americana	Greater Rhea	25.6584
Rheidae	Rhea	Rhea tarapacensis	Puna Rhea	25.6584
Cuculidae	Phaenicophaeus	Rhamphococcyx calyorhynchus	Yellow-billed Malkoha	25.589
Cathartidae	Cathartes	Cathartes melambrotus	Greater Yellow-headed Vulture	25.5185
Anhingidae	Anhinga	Anhinga rufa	African Darter	25.4958
Cathartidae	Cathartes	Cathartes burrovianus	Lesser Yellow-headed Vulture	25.4773
Musophagidae	Corythaixoides	Corythaixoides concolor	Grey Go-away-bird	25.4756
Musophagidae	Corythaixoides	Corythaixoides personatus	Brown-faced Go-away-bird	25.4756
Hydrobatidae	Garrodia	Garrodia nereis	Grey-backed Storm-petrel	25.4681
Pachycephalidae	Rhagologus	Rhagologus leucostigma	Mottled Whistler	25.457
Hydrobatidae	Pelagodroma	Pelagodroma marina	White-faced Storm-petrel	25.3125
Cuculidae	Scythrops	Scythrops novaehollandiae	Channel-billed Cuckoo	25.1728
Orthonychidae	Ifrita	Ifrita kowaldi	Ifrit	25.1355
Pityriaseidae	Pityriasis	Pityriasis gymnocephala	Bornean Bristlehead	25.0026
Paridae	Sylviparus	Sylviparus modestus	Yellow-browed Tit	24.9364
Jacanidae	Irediparra	Irediparra gallinacea	Comb-crested Jacana	24.915
Jacanidae	Microparra	Microparra capensis	Lesser Jacana	24.9119
Bombycillidae	Phainopepla	Phainopepla nitens	Phainopepla	24.8873
Tinamidae	Nothocercus	Nothocercus nigrocapillus	Hooded Tinamou	24.858
Podargidae	Batrachostomus	Batrachostomus cornutus	Sunda Frogmouth	24.806
Rheidae	Rhea	Rhea pennata	Lesser Rhea	24.8031
Podargidae	Podargus	Podargus ocellatus	Marbled Frogmouth	24.7639
Paridae	Pseudopodoces	Pseudopodoces humilis	Tibetan Ground-tit	24.7399
Hydrobatidae	Oceanodroma	Hydrobates furcatus	Fork-tailed Storm-petrel	24.7342
Musophagidae	Crinifer	Crinifer piscator	Western Plantain-eater	24.6993
Musophagidae	Crinifer	Crinifer zonurus	Eastern Plantain-eater	24.6606
Jacanidae	Hydrophasianus	Hydrophasianus chirurgus	Pheasant-tailed Jacana	24.606
Colluricinclidae	Oreoica	Oreoica gutturalis	Crested Bellbird	24.5972
Tinamidae	Nothocercus	Nothocercus bonapartei	Highland Tinamou	24.575
Tytonidae	Phodilus	Phodilus prigoginei	Congo Bay-owl	24.5722
Tytonidae	Phodilus	Phodilus assimilis	Sri Lanka Bay-owl	24.5722
Gaviidae	Gavia	Gavia pacifica	Pacific Loon	24.5669
Podargidae	Batrachostomus	Batrachostomus septimus	Philippine Frogmouth	24.498
Tinamidae	Nothocercus	Nothocercus julius	Tawny-breasted Tinamou	24.4625
Brachypteraciidae	Brachypteracias	Geobiastes squamiger	Scaly Ground-roller	24.3798
Ardeidae	Zebrilus	Zebrilus undulatus	Zigzag Heron	24.2806
Tinamidae	Taoniscus	Taoniscus nanus	Dwarf Tinamou	24.1553
Petroicidae	Amalocichla	Amalocichla sclateriana	Greater Ground-robin	23.8342
Petroicidae	Amalocichla	Amalocichla incerta	Lesser Ground-robin	23.8342
Tytonidae	Phodilus	Phodilus badius	Oriental Bay-owl	23.7531
Callaeatidae	Callaeas	Callaeas cinereus	Kokako	23.6498
Callaeatidae	Philesturnus	Philesturnus carunculatus	Saddleback	23.6498
Todidae	Todus	Todus multicolor	Cuban Tody	23.5498
Todidae	Todus	Todus todus	Jamaican Tody	23.5498
Musophagidae	Musophaga	Musophaga violacea	Violet Turaco	23.5154
Pelecanidae	Pelecanus	Pelecanus onocrotalus	Great White Pelican	23.4739
Musophagidae	Tauraco	Tauraco persa	Green Turaco	23.4656
Fregatidae	Fregata	Fregata minor	Great Frigatebird	23.3912
Heliornithidae	Heliornis	Heliornis fulica	Sungrebe	23.2097
Pelecanidae	Pelecanus	Pelecanus crispus	Dalmatian Pelican	23.1863
Heliornithidae	Heliopais	Heliopais personatus	Masked Finfoot	23.1202
Malaconotidae	Nilaus	Nilaus afer	Brubru	23.0475
Turnicidae	Ortyxelos	Ortyxelos meiffrenii	Quail-plover	23.0305
Podargidae	Batrachostomus	Batrachostomus poliolophus	Short-tailed Frogmouth	22.9953
Megapodiidae	Eulipoa	Eulipoa wallacei	Moluccan Scrubfowl	22.9876
Dromadidae	Dromas	Dromas ardeola	Crab-plover	22.9749
Threskiornithidae	Platalea	Platalea ajaja	Roseate Spoonbill	22.936
Podargidae	Batrachostomus	Batrachostomus moniliger	Sri Lanka Frogmouth	22.9089
Podargidae	Batrachostomus	Batrachostomus stellatus	Gould's Frogmouth	22.8688
Podicipedidae	Tachybaptus	Tachybaptus dominicus	Least Grebe	22.863
Brachypteraciidae	Uratelornis	Uratelornis chimaera	Long-tailed Ground-roller	22.8597
Reguliidae	Regulus	Regulus ignicapilla	Firecrest	22.8429
Reguliidae	Regulus	Regulus madeirensis	Madeira Kinglet	22.8429
Pelecanidae	Pelecanus	Pelecanus thagus	Peruvian Pelican	22.8217
Tinamidae	Tinamus	Tinamus solitarius	Solitary Tinamou	22.8213
Pelecanidae	Pelecanus	Pelecanus erythrorhynchos	American White Pelican	22.8032
Podargidae	Batrachostomus	Batrachostomus harterti	Dulit Frogmouth	22.7961
Pelecanidae	Pelecanus	Pelecanus occidentalis	Brown Pelican	22.7844
Tinamidae	Tinamus	Tinamus osgoodi	Black Tinamou	22.7543
Pelecanidae	Pelecanus	Pelecanus philippensis	Spot-billed Pelican	22.7468
Tinamidae	Tinamus	Tinamus tao	Grey Tinamou	22.7443
Reguliidae	Regulus	Regulus goodfellowi	Flamecrest	22.7155
Podargidae	Batrachostomus	Batrachostomus hodgsoni	Hodgson's Frogmouth	22.6898
Fregatidae	Fregata	Fregata andrewsi	Christmas Frigatebird	22.6782
Pelecanidae	Pelecanus	Pelecanus rufescens	Pink-backed Pelican	22.6714
Podargidae	Batrachostomus	Batrachostomus javensis	Horsfield's Frogmouth	22.6527
Tinamidae	Tinamus	Tinamus guttatus	White-throated Tinamou	22.6443
Podargidae	Batrachostomus	Batrachostomus mixtus	Bornean Frogmouth	22.6364
Tinamidae	Tinamus	Tinamus major	Great Tinamou	22.5879
Ptilonorhynchidae	Ptilonorhynchus	Ptilonorhynchus violaceus	Satin Bowerbird	22.4451
Burhinidae	Esacus	Esacus magnirostris	Beach Thick-knee	22.4234
Fregatidae	Fregata	Fregata ariel	Lesser Frigatebird	22.4159
Threskiornithidae	Phimosus	Phimosus infuscatus	Bare-faced Ibis	22.4113
Eurylaimidae	Pseudocalyptomena	Pseudocalyptomena graueri	African Green Broadbill	22.3536
Cuculidae	Crotophaga	Crotophaga major	Greater Ani	22.344
Chionidae	Chionis	Chionis albus	Snowy Sheathbill	22.3008
Chionidae	Chionis	Chionis minor	Black-faced Sheathbill	22.3008
Burhinidae	Esacus	Esacus recurvirostris	Great Thick-knee	22.213
Cuculidae	Dromococcyx	Dromococcyx phasianellus	Pheasant Cuckoo	22.2092
Cuculidae	Dromococcyx	Dromococcyx pavoninus	Pavonine Cuckoo	22.1823
Spheniscidae	Pygoscelis	Pygoscelis adeliae	Adelie Penguin	22.0368
Tinamidae	Crypturellus	Crypturellus soui	Little Tinamou	21.9328
Galbulidae	Jacamaralcyon	Jacamaralcyon tridactyla	Three-toed Jacamar	21.9109
Threskiornithidae	Nipponia	Nipponia nippon	Asian Crested Ibis	21.8918
Meliphagidae	Certhionyx	Certhionyx niger	Black Honeyeater	21.8401
Tinamidae	Rhynchotus	Rhynchotus rufescens	Red-winged Tinamou	21.8318
Tinamidae	Rhynchotus	Rhynchotus maculicollis	Huayco Tinamou	21.8252
Cuculidae	Eudynamys	Urodynamis taitensis	Long-tailed Koel	21.8237
Pelecanoididae	Pelecanoides	Pelecanoides urinatrix	Common Diving-petrel	21.7652
Ardeidae	Ixobrychus	Ixobrychus involucris	Stripe-backed Bittern	21.7495
Sylviidae	Bradypterus	Bradypterus victorini	Victorin's Scrub-warbler	21.6557
Petroicidae	Heteromyias	Heteromyias albispecularis	Grey-headed Robin	21.5443
Musophagidae	Tauraco	Tauraco schuettii	Black-billed Turaco	21.5054
Musophagidae	Tauraco	Tauraco bannermani	Bannerman's Turaco	21.4968
Cuculidae	Rhamphomantis	Chalcites megarhynchus	Long-billed Cuckoo	21.4816
Podargidae	Podargus	Podargus strigoides	Tawny Frogmouth	21.3985
Podargidae	Podargus	Podargus papuensis	Papuan Frogmouth	21.3985
Ptilonorhynchidae	Ailuroedus	Ailuroedus crassirostris	Green Catbird	21.3534
Trochilidae	Heliomaster	Heliomaster constantii	Plain-capped Starthroat	21.332
Tinamidae	Crypturellus	Crypturellus strigulosus	Brazilian Tinamou	21.3291
Hydrobatidae	Oceanodroma	Hydrobates melania	Black Storm-petrel	21.2805
Ardeidae	Cochlearius	Cochlearius cochlearius	Boat-billed Heron	21.2495
Phoeniculidae	Rhinopomastus	Rhinopomastus cyanomelas	Common Scimitarbill	21.248
Phoeniculidae	Rhinopomastus	Rhinopomastus minor	Abyssinian Scimitarbill	21.2445
Tinamidae	Crypturellus	Crypturellus undulatus	Undulated Tinamou	21.2095
Pteroclididae	Pterocles	Pterocles namaqua	Namaqua Sandgrouse	21.1835
Phoeniculidae	Rhinopomastus	Rhinopomastus aterrimus	Black Scimitarbill	21.1721
Pteroclididae	Pterocles	Pterocles coronatus	Crowned Sandgrouse	21.1697
Scolopacidae	Lymnocryptes	Lymnocryptes minimus	Jack Snipe	21.1629
Musophagidae	Tauraco	Tauraco ruspolii	Ruspoli's Turaco	21.1587
Tinamidae	Crypturellus	Crypturellus parvirostris	Small-billed Tinamou	21.1421
Ptilonorhynchidae	Ailuroedus	Ailuroedus melanotis	Spotted Catbird	21.0994
Cuculidae	Phaenicophaeus	Lepidogrammus cumingi	Scale-feathered Malkoha	21.0906
Cuculidae	Phaenicophaeus	Dasylophus superciliosus	Red-crested Malkoha	21.0813
Pycnonotidae	Tricholestes	Tricholestes criniger	Hairy-backed Bulbul	21.0752
Tinamidae	Crypturellus	Crypturellus obsoletus	Brown Tinamou	21.0113
Threskiornithidae	Cercibis	Cercibis oxycerca	Sharp-tailed Ibis	20.9887
Pachycephalidae	Aleadryas	Aleadryas rufinucha	Rufous-naped Whistler	20.9849
Colluricinclidae	Pitohui	Pitohui cristatus	Crested Pitohui	20.9849
Procellariidae	Lugensa	Aphrodroma brevirostris	Kerguelen Petrel	20.9684
Pycnonotidae	Neolestes	Neolestes torquatus	Black-collared Bulbul	20.9465
Gaviidae	Gavia	Gavia adamsii	Yellow-billed Loon	20.9427
Gaviidae	Gavia	Gavia immer	Common Loon	20.9427
Tinamidae	Crypturellus	Crypturellus tataupa	Tataupa Tinamou	20.8843
Hydrobatidae	Oceanodroma	Hydrobates leucorhous	Leach's Storm-petrel	20.8748
Hydrobatidae	Oceanodroma	Hydrobates homochroa	Ashy Storm-petrel	20.8267
Musophagidae	Tauraco	Tauraco erythrolophus	Red-crested Turaco	20.8123
Ardeidae	Zonerodius	Zonerodius heliosylus	Forest Bittern	20.8012
Ptilonorhynchidae	Prionodura	Prionodura newtoniana	Golden Bowerbird	20.801
Picathartidae	Picathartes	Picathartes gymnocephalus	White-necked Picathartes	20.7766
Picathartidae	Picathartes	Picathartes oreas	Grey-necked Picathartes	20.7766
Pteroclididae	Pterocles	Pterocles bicinctus	Double-banded Sandgrouse	20.7493
Strigidae	Micrathene	Micrathene whitneyi	Elf Owl	20.7248
Ardeidae	Tigriornis	Tigriornis leucolopha	White-crested Tiger-heron	20.6935
Caprimulgidae	Eurostopodus	Lyncornis macrotis	Great Eared-nightjar	20.6477
Ardeidae	Ixobrychus	Ixobrychus minutus	Common Little Bittern	20.633
Cnemophilidae	Loboparadisea	Loboparadisea sericea	Yellow-breasted Bird-of-paradise	20.6117
Remizidae	Cephalopyrus	Cephalopyrus flammiceps	Fire-capped Tit	20.5611
Irenidae	Irena	Irena cyanogastra	Philippine Fairy-bluebird	20.5419
Irenidae	Irena	Irena puella	Asian Fairy-bluebird	20.5419
Hydrobatidae	Nesofregetta	Nesofregetta fuliginosa	Polynesian Storm-petrel	20.5356
Petroicidae	Pachycephalopsis	Pachycephalopsis hattamensis	Green-backed Robin	20.5298
Petroicidae	Pachycephalopsis	Pachycephalopsis poliosoma	White-eyed Robin	20.5298
Musophagidae	Tauraco	Tauraco leucolophus	White-crested Turaco	20.5252
Anhingidae	Anhinga	Anhinga melanogaster	Oriental Darter	20.503
Tinamidae	Crypturellus	Crypturellus variegatus	Variegated Tinamou	20.4769
Galbulidae	Jacamerops	Jacamerops aureus	Great Jacamar	20.4647
Caprimulgidae	Caprimulgus	Gactornis enarratus	Collared Nightjar	20.4594
Tinamidae	Nothura	Nothura chacoensis	Chaco Nothura	20.4523
Corcoracidae	Corcorax	Corcorax melanorhamphos	White-winged Chough	20.4279
Corcoracidae	Struthidea	Struthidea cinerea	Apostlebird	20.4279
Cuculidae	Coccycua	Coccycua minuta	Little Cuckoo	20.3893
Tinamidae	Nothura	Nothura boraquira	White-bellied Nothura	20.3882
Tinamidae	Nothura	Nothura minor	Lesser Nothura	20.3836
Ramphastidae	Calorhamphus	Calorhamphus fuliginosus	#N/A	20.3775
Colluricinclidae	Pitohui	Pitohui nigrescens	Black Pitohui	20.3668
Tinamidae	Crypturellus	Crypturellus occidentalis	Western Thicket Tinamou	20.3265
Pomatostomidae	Pomatostomus	Pomatostomus halli	Hall's Babbler	20.3104
Ardeidae	Ixobrychus	Ixobrychus flavicollis	Black Bittern	20.3013
Cuculidae	Phaenicophaeus	Zanclostomus javanicus	Red-billed Malkoha	20.275
Cuculidae	Phaenicophaeus	Taccocua leschenaultii	Sirkeer Malkoha	20.2749
Accipitridae	Eutriorchis	Eutriorchis astur	Madagascar Serpent-eagle	20.2629
Paridae	Melanochlora	Melanochlora sultanea	Sultan Tit	20.1696
Cuculidae	Crotophaga	Crotophaga ani	Smooth-billed Ani	20.1399
Brachypteraciidae	Atelornis	Atelornis crossleyi	Rufous-headed Ground-roller	20.1268
Brachypteraciidae	Atelornis	Atelornis pittoides	Pitta-like Ground-roller	20.1268
Jacanidae	Actophilornis	Actophilornis albinucha	Madagascar Jacana	20.1261
Jacanidae	Actophilornis	Actophilornis africanus	African Jacana	20.1261
Cuculidae	Crotophaga	Crotophaga sulcirostris	Groove-billed Ani	20.1011
Hydrobatidae	Oceanodroma	Hydrobates tristrami	Tristram's Storm-petrel	20.0958
Burhinidae	Burhinus	Burhinus grallarius	Bush Thick-knee	20.0709
Meliphagidae	Phylidonyris	Phylidonyris melanops	Tawny-crowned Honeyeater	20.069
Rhipiduridae	Chelidorhynx	Chelidorhynx hypoxantha	#N/A	20.066
Tinamidae	Nothura	Nothura darwinii	Darwin's Nothura	20.0559
Phoenicopteridae	Phoenicopterus	Phoenicopterus chilensis	Chilean Flamingo	20.0406
Podicipedidae	Tachybaptus	Tachybaptus ruficollis	Little Grebe	20.0155
Meliphagidae	Certhionyx	Certhionyx variegatus	Pied Honeyeater	19.9917
Casuariidae	Casuarius	Casuarius unappendiculatus	Northern Cassowary	19.9776
Otididae	Eupodotis	Eupodotis rueppellii	#N/A	19.9683
Phoenicopteridae	Phoenicopterus	Phoenicopterus roseus	Greater Flamingo	19.9632
Thinocoridae	Attagis	Attagis gayi	Rufous-bellied Seedsnipe	19.9495
Thinocoridae	Attagis	Attagis malouinus	White-bellied Seedsnipe	19.9495
Pteroclididae	Pterocles	Pterocles gutturalis	Yellow-throated Sandgrouse	19.9338
Reguliidae	Regulus	Regulus calendula	Ruby-crowned Kinglet	19.9313
Podicipedidae	Tachybaptus	Tachybaptus novaehollandiae	Australasian Grebe	19.9308
Eupetidae	Androphobus	Androphobus viridis	Papuan Whipbird	19.9215
Ardeidae	Tigrisoma	Tigrisoma lineatum	Rufescent Tiger-heron	19.912
Accipitridae	Macheiramphus	Macheiramphus alcinus	Bat Hawk	19.8914
Reguliidae	Regulus	Regulus regulus	Goldcrest	19.8903
Tinamidae	Crypturellus	Crypturellus duidae	Grey-legged Tinamou	19.8838
Pomatostomidae	Pomatostomus	Pomatostomus temporalis	Grey-crowned Babbler	19.8756
Cuculidae	Piaya	Piaya melanogaster	Black-bellied Cuckoo	19.8678
Scolopacidae	Bartramia	Bartramia longicauda	Upland Sandpiper	19.8544
Podicipedidae	Tachybaptus	Tachybaptus pelzelnii	Madagascar Grebe	19.8509
Promeropidae	Promerops	Promerops gurneyi	Gurney's Sugarbird	19.847
Promeropidae	Promerops	Promerops cafer	Cape Sugarbird	19.847
Tinamidae	Nothura	Nothura maculosa	Spotted Nothura	19.8443
Tinamidae	Crypturellus	Crypturellus atrocapillus	Black-capped Tinamou	19.8432
Ardeidae	Tigrisoma	Tigrisoma fasciatum	Fasciated Tiger-heron	19.825
Tinamidae	Crypturellus	Crypturellus transfasciatus	Pale-browed Tinamou	19.8131
Tinamidae	Crypturellus	Crypturellus noctivagus	Yellow-legged Tinamou	19.7989
Tinamidae	Crypturellus	Crypturellus kerriae	Choco Tinamou	19.7639
Charadriidae	Eudromias	Eudromias morinellus	Eurasian Dotterel	19.7483
Maluridae	Amytornis	Amytornis barbatus	Grey Grasswren	19.7376
Tinamidae	Nothoprocta	Nothoprocta cinerascens	Brushland Tinamou	19.725
Pteroclididae	Pterocles	Pterocles burchelli	Burchell's Sandgrouse	19.7049
Dicaeidae	Prionochilus	Prionochilus olivaceus	Olive-backed Flowerpecker	19.7023
Tinamidae	Crypturellus	Crypturellus cinnamomeus	Eastern Thicket Tinamou	19.6977
Tinamidae	Crypturellus	Crypturellus casiquiare	Barred Tinamou	19.6806
Ardeidae	Nyctanassa	Nyctanassa violacea	Yellow-crowned Night-heron	19.6638
Tinamidae	Nothoprocta	Nothoprocta perdicaria	Chilean Tinamou	19.6602
Ciconiidae	Jabiru	Jabiru mycteria	Jabiru	19.654
Accipitridae	Gypohierax	Gypohierax angolensis	Palm-nut Vulture	19.6431
Tinamidae	Crypturellus	Crypturellus erythropus	Red-legged Tinamou	19.6377
Pipridae	Piprites	Piprites chloris	Wing-barred Piprites	19.6329
Tinamidae	Crypturellus	Crypturellus boucardi	Slaty-breasted Tinamou	19.6301
Otididae	Houbaropsis	Houbaropsis bengalensis	Bengal Florican	19.6159
Pteroclididae	Pterocles	Pterocles exustus	Chestnut-bellied Sandgrouse	19.6113
Tinamidae	Crypturellus	Crypturellus berlepschi	Berlepsch's Tinamou	19.5965
Tinamidae	Crypturellus	Crypturellus brevirostris	Rusty Tinamou	19.5848
Tinamidae	Crypturellus	Crypturellus bartletti	Bartlett's Tinamou	19.5617
Petroicidae	Drymodes	Drymodes superciliaris	Northern Scrub-robin	19.5589
Petroicidae	Drymodes	Drymodes brunneopygia	Southern Scrub-robin	19.5589
Anhingidae	Anhinga	Anhinga anhinga	Anhinga	19.556
Tinamidae	Crypturellus	Crypturellus ptaritepui	Tepui Tinamou	19.5504
Threskiornithidae	Plegadis	Plegadis ridgwayi	Puna Ibis	19.546
Podicipedidae	Poliocephalus	Poliocephalus rufopectus	New Zealand Grebe	19.5391
Ptilonorhynchidae	Ailuroedus	Ailuroedus buccoides	White-eared Catbird	19.5346
Ardeidae	Ixobrychus	Ixobrychus dubius	Australian Little Bittern	19.531
Pteroclididae	Pterocles	Pterocles orientalis	Black-bellied Sandgrouse	19.5301
Otididae	Sypheotides	Sypheotides indicus	Lesser Florican	19.5263
Pteroclididae	Pterocles	Pterocles decoratus	Black-faced Sandgrouse	19.4984
Tinamidae	Crypturellus	Crypturellus cinereus	Cinereous Tinamou	19.4925
Pteroclididae	Pterocles	Pterocles personatus	Madagascar Sandgrouse	19.4784
Pteroclididae	Pterocles	Pterocles lichtensteinii	Lichtenstein's Sandgrouse	19.4694
Fregatidae	Fregata	Fregata aquila	Ascension Frigatebird	19.4372
Meliphagidae	Melilestes	Melilestes megarhynchus	Long-billed Honeyeater	19.4291
Fregatidae	Fregata	Fregata magnificens	Magnificent Frigatebird	19.4215
Pteroclididae	Pterocles	Pterocles alchata	Pin-tailed Sandgrouse	19.3822
Pteroclididae	Pterocles	Pterocles quadricinctus	Four-banded Sandgrouse	19.3273
Threskiornithidae	Plegadis	Plegadis falcinellus	Glossy Ibis	19.3254
Pteroclididae	Pterocles	Pterocles senegallus	Spotted Sandgrouse	19.3186
Ciconiidae	Ciconia	Ciconia nigra	Black Stork	19.2981
Charadriidae	Erythrogonys	Erythrogonys cinctus	Red-kneed Dotterel	19.2819
Pteroclididae	Pterocles	Pterocles indicus	Painted Sandgrouse	19.218
Eurylaimidae	Smithornis	Smithornis sharpei	Grey-headed Broadbill	19.1913
Anhingidae	Anhinga	Anhinga novaehollandiae	Australasian Darter	19.1771
Ardeidae	Ixobrychus	Ixobrychus exilis	Least Bittern	19.1582
Threskiornithidae	Geronticus	Geronticus eremita	Northern Bald Ibis	19.136
Threskiornithidae	Plegadis	Plegadis chihi	White-faced Ibis	19.1182
Ciconiidae	Ephippiorhynchus	Ephippiorhynchus asiaticus	Black-necked Stork	19.1026
Threskiornithidae	Geronticus	Geronticus calvus	Southern Bald Ibis	19.0945
Ciconiidae	Leptoptilos	Leptoptilos javanicus	Lesser Adjutant	19.0939
Podicipedidae	Poliocephalus	Poliocephalus poliocephalus	Hoary-headed Grebe	19.0637
Bucorvidae	Bucorvus	Bucorvus leadbeateri	Southern Ground-hornbill	19.0583
Bucorvidae	Bucorvus	Bucorvus abyssinicus	Northern Ground-hornbill	19.0583
Scolopacidae	Xenus	Xenus cinereus	Terek Sandpiper	19.0522
Remizidae	Pholidornis	Pholidornis rushiae	Tit-hylia	18.9745
Sylviidae	Hylia	Hylia prasina	Green Hylia	18.9745
Neosittidae	Daphoenositta	Daphoenositta chrysoptera	Varied Sittella	18.9434
Neosittidae	Daphoenositta	Daphoenositta miranda	Black Sittella	18.9434
Pomatostomidae	Pomatostomus	Pomatostomus ruficeps	Chestnut-crowned Babbler	18.9378
Pomatostomidae	Pomatostomus	Pomatostomus superciliosus	White-browed Babbler	18.9348
Pipridae	Piprites	Piprites pileata	Black-capped Piprites	18.9154
Musophagidae	Tauraco	Tauraco corythaix	Knysna Turaco	18.9135
Cotingidae	Oxyruncus	Oxyruncus cristatus	Sharpbill	18.9114
Hydrobatidae	Halocyptena	Hydrobates microsoma	Least Storm-petrel	18.9096
Caprimulgidae	Eurostopodus	Eurostopodus papuensis	Papuan Nightjar	18.9014
Acanthizidae	Smicrornis	Smicrornis brevirostris	Weebill	18.8672
Hydrobatidae	Oceanodroma	Hydrobates tethys	Wedge-rumped Storm-petrel	18.8645
Petroicidae	Microeca	Microeca griseoceps	Yellow-legged Flyrobin	18.8521
Ciconiidae	Ephippiorhynchus	Ephippiorhynchus senegalensis	Saddlebill	18.8299
Rallidae	Fulica	Fulica cristata	Red-knobbed Coot	18.8201
Casuariidae	Casuarius	Casuarius casuarius	Southern Cassowary	18.8132
Pelecanoididae	Pelecanoides	Pelecanoides magellani	Magellanic Diving-petrel	18.8107
Pelecanoididae	Pelecanoides	Pelecanoides georgicus	South Georgia Diving-petrel	18.8107
Casuariidae	Casuarius	Casuarius bennetti	Dwarf Cassowary	18.7748
Pycnonotidae	Setornis	Setornis criniger	Hook-billed Bulbul	18.7646
Ciconiidae	Leptoptilos	Leptoptilos crumenifer	Marabou	18.6999
Meliphagidae	Plectorhyncha	Plectorhyncha lanceolata	Striped Honeyeater	18.6872
Ardeidae	Ixobrychus	Ixobrychus cinnamomeus	Cinnamon Bittern	18.6843
Meliphagidae	Grantiella	Grantiella picta	Painted Honeyeater	18.6816
Sulidae	Papasula	Papasula abbotti	Abbott's Booby	18.6815
Otididae	Otis	Otis tarda	Great Bustard	18.6607
Ardeidae	Tigrisoma	Tigrisoma mexicanum	Bare-throated Tiger-heron	18.6573
Psittacidae	Strigops	Strigops habroptila	Kakapo	18.6311
Sylviidae	Bernieria	Bernieria madagascariensis	Common Tetraka	18.6278
Cuculidae	Geococcyx	Geococcyx californianus	Greater Roadrunner	18.6114
Cuculidae	Geococcyx	Geococcyx velox	Lesser Roadrunner	18.5952
Muscicapidae	Stenostira	Stenostira scita	Fairy Warbler	18.5573
Accipitridae	Neophron	Neophron percnopterus	Egyptian Vulture	18.5556
Podicipedidae	Rollandia	Rollandia microptera	Titicaca Grebe	18.4559
Accipitridae	Gypaetus	Gypaetus barbatus	Bearded Vulture	18.3502
Cnemophilidae	Cnemophilus	Cnemophilus macgregorii	Crested Bird-of-paradise	18.341
Cnemophilidae	Cnemophilus	Cnemophilus loriae	Loria's Bird-of-paradise	18.341
Meliphagidae	Prosthemadera	Prosthemadera novaeseelandiae	Tui	18.3301
Threskiornithidae	Lophotibis	Lophotibis cristata	Madagascar Crested Ibis	18.3072
Accipitridae	Elanoides	Elanoides forficatus	Swallow-tailed Kite	18.3013
Tinamidae	Nothoprocta	Nothoprocta pentlandii	Andean Tinamou	18.2942
Accipitridae	Kaupifalco	Kaupifalco monogrammicus	Lizard Buzzard	18.2554
Tinamidae	Nothoprocta	Nothoprocta curvirostris	Curve-billed Tinamou	18.2493
Ardeidae	Syrigma	Syrigma sibilatrix	Whistling Heron	18.2431
Bombycillidae	Ptilogonys	Ptilogonys cinereus	Grey Silky-flycatcher	18.2222
Bombycillidae	Ptilogonys	Ptilogonys caudatus	Long-tailed Silky-flycatcher	18.2222
Cuculidae	Clamator	Clamator glandarius	Great Spotted Cuckoo	18.2174
Dasyornithidae	Dasyornis	Dasyornis broadbenti	Rufous Bristlebird	18.2082
Meliphagidae	Glycichaera	Glycichaera fallax	Green-backed Honeyeater	18.203
Dasyornithidae	Dasyornis	Dasyornis longirostris	Western Bristlebird	18.1949
Dasyornithidae	Dasyornis	Dasyornis brachypterus	Eastern Bristlebird	18.1669
Thinocoridae	Thinocorus	Thinocorus orbignyianus	Grey-breasted Seedsnipe	18.1627
Thinocoridae	Thinocorus	Thinocorus rumicivorus	Least Seedsnipe	18.1627
Cuculidae	Microdynamis	Microdynamis parva	Dwarf Koel	18.1326
Campephagidae	Pericrocotus	Pericrocotus erythropygius	White-bellied Minivet	18.1191
Charadriidae	Phegornis	Phegornis mitchellii	Diademed Plover	18.116
Bucconidae	Chelidoptera	Chelidoptera tenebrosa	Swallow-winged Puffbird	18.1005
Threskiornithidae	Platalea	Platalea flavipes	Yellow-billed Spoonbill	18.0946
Ptilonorhynchidae	Amblyornis	Amblyornis subalaris	Streaked Bowerbird	18.0942
Caprimulgidae	Eurostopodus	Eurostopodus diabolicus	Heinrich's Nightjar	18.0651
Caprimulgidae	Eurostopodus	Eurostopodus nigripennis	Solomons Nightjar	18.0601
Caprimulgidae	Eurostopodus	Eurostopodus exul	New Caledonian Nightjar	18.0601
Tinamidae	Nothoprocta	Nothoprocta taczanowskii	Taczanowski's Tinamou	18.0549
Tinamidae	Nothoprocta	Nothoprocta ornata	Ornate Tinamou	18.0268
Pycnonotidae	Andropadus	Andropadus importunus	Sombre Greenbul	18.0228
Cuculidae	Carpococcyx	Carpococcyx viridis	Sumatran Ground-cuckoo	18.0196
Pycnonotidae	Nicator	Nicator chloris	Yellow-spotted Nicator	18.0172
Pycnonotidae	Nicator	Nicator vireo	Yellow-throated Nicator	17.9884
Podicipedidae	Rollandia	Rollandia rolland	White-tufted Grebe	17.9835
Cuculidae	Carpococcyx	Carpococcyx radiceus	Bornean Ground-cuckoo	17.9621
Sylviidae	Sylvietta	Sylvietta denti	Lemon-bellied Crombec	17.9528
Threskiornithidae	Theristicus	Theristicus melanopis	Black-faced Ibis	17.951
Phoeniculidae	Phoeniculus	Phoeniculus somaliensis	Black-billed Woodhoopoe	17.9464
Phoenicopteridae	Phoenicopterus	Phoenicopterus ruber	American Flamingo	17.9394
Threskiornithidae	Platalea	Platalea regia	Royal Spoonbill	17.9231
Charadriidae	Thinornis	Thinornis novaeseelandiae	Shore Plover	17.8832
Charadriidae	Thinornis	Thinornis rubricollis	#N/A	17.8832
Charadriidae	Thinornis	Thinornis cucullatus	Hooded Plover	17.8832
Threskiornithidae	Platalea	Platalea alba	African Spoonbill	17.8598
Cuculidae	Eudynamys	Eudynamys scolopaceus	Western Koel	17.8563
Podicipedidae	Aechmophorus	Aechmophorus occidentalis	Western Grebe	17.8428
Podicipedidae	Aechmophorus	Aechmophorus clarkii	Clark's Grebe	17.8339
Sylviidae	Macrosphenus	Macrosphenus flavicans	Yellow Longbill	17.8328
Accipitridae	Harpyopsis	Harpyopsis novaeguineae	Papuan Eagle	17.8327
Bombycillidae	Bombycilla	Bombycilla cedrorum	Cedar Waxwing	17.7724
Hydrobatidae	Oceanites	Oceanites gracilis	White-vented Storm-petrel	17.7658
Oceanitidae	Oceanites	Oceanites pincoyae	Pincoya Storm-petrel	17.7653
Hydrobatidae	Oceanites	Fregetta maoriana	New Zealand Storm-petrel	17.765
Hydrobatidae	Oceanites	Oceanites oceanicus	Wilson's Storm-petrel	17.7646
Cuculidae	Clamator	Clamator coromandus	Chestnut-winged Cuckoo	17.7548
Cuculidae	Coua	Coua ruficeps	Red-capped Coua	17.7121
Phoeniculidae	Phoeniculus	Rhinopomastus castaneiceps	Forest Scimitarbill	17.6955
Caprimulgidae	Eurostopodus	Eurostopodus archboldi	Archbold's Nightjar	17.6861
Ardeidae	Ixobrychus	Ixobrychus sinensis	Yellow Bittern	17.6685
Charadriidae	Charadrius	Charadrius modestus	Rufous-chested Plover	17.6586
Phoeniculidae	Phoeniculus	Phoeniculus bollei	White-headed Woodhoopoe	17.6387
Caprimulgidae	Eurostopodus	Lyncornis temminckii	Malay Eared-nightjar	17.6117
Oriolidae	Oriolus	Oriolus mellianus	Silver Oriole	17.579
Meropidae	Nyctyornis	Nyctyornis amictus	Red-bearded Bee-eater	17.5369
Ciconiidae	Leptoptilos	Leptoptilos dubius	Greater Adjutant	17.5296
Muscicapidae	Modulatrix	Modulatrix orostruthus	Dapple-throat	17.5225
Ardeidae	Ixobrychus	Ixobrychus eurhythmus	Schrenck's Bittern	17.5198
Sylviidae	Macrosphenus	Macrosphenus kretschmeri	Kretschmer's Longbill	17.5179
Musophagidae	Tauraco	Tauraco schalowi	Schalow's Turaco	17.5034
Musophagidae	Tauraco	Tauraco hartlaubi	Hartlaub's Turaco	17.4898
Petroicidae	Eugerygone	Eugerygone rubra	Garnet Robin	17.4749
Muscicapidae	Modulatrix	Modulatrix stictigula	Spot-throat	17.465
Petroicidae	Eopsaltria	Eopsaltria flaviventris	Yellow-bellied Robin	17.4533
Cuculidae	Carpococcyx	Carpococcyx renauldi	Coral-billed Ground-cuckoo	17.4314
Climacteridae	Cormobates	Cormobates leucophaea	White-throated Treecreeper	17.4228
Meropidae	Nyctyornis	Nyctyornis athertoni	Blue-bearded Bee-eater	17.3859
Burhinidae	Burhinus	Burhinus bistriatus	Double-striped Thick-knee	17.3719
Cuculidae	Centropus	Centropus unirufus	Rufous Coucal	17.3209
Alaudidae	Ammomanes	Ammomanes grayi	Gray's Lark	17.2897
Columbidae	Otidiphaps	Otidiphaps nobilis	Green-naped Pheasant-pigeon	17.2878
Columbidae	Otidiphaps	Otidiphaps aruensis	White-naped Pheasant-pigeon	17.2878
Columbidae	Otidiphaps	Otidiphaps cervicalis	Grey-naped Pheasant-pigeon	17.2878
Columbidae	Otidiphaps	Otidiphaps insularis	Black-naped Pheasant-pigeon	17.2878
Burhinidae	Burhinus	Burhinus indicus	Indian Thick-knee	17.2624
Burhinidae	Burhinus	Burhinus superciliaris	Peruvian Thick-knee	17.2622
Spheniscidae	Pygoscelis	Pygoscelis papua	Gentoo Penguin	17.259
Spheniscidae	Pygoscelis	Pygoscelis antarcticus	Chinstrap Penguin	17.259
Spheniscidae	Aptenodytes	Aptenodytes forsteri	Emperor Penguin	17.2393
Spheniscidae	Aptenodytes	Aptenodytes patagonicus	King Penguin	17.2393
Cuculidae	Centropus	Centropus chlororhynchos	Green-billed Coucal	17.229
Hydrobatidae	Oceanodroma	Hydrobates markhami	Markham's Storm-petrel	17.1988
Colluricinclidae	Pitohui	Pitohui incertus	White-bellied Pitohui	17.1514
Colluricinclidae	Pitohui	Pitohui ferrugineus	Rusty Pitohui	17.1514
Megapodiidae	Talegalla	Talegalla cuvieri	Red-billed Brush-turkey	17.1451
Pycnonotidae	Nicator	Nicator gularis	Eastern Nicator	17.1358
Ciconiidae	Anastomus	Anastomus oscitans	Asian Openbill	17.1113
Columbidae	Trugon	Trugon terrestris	Thick-billed Ground-pigeon	17.1087
Ciconiidae	Anastomus	Anastomus lamelligerus	African Openbill	17.0727
Threskiornithidae	Theristicus	Theristicus branickii	Andean Ibis	17.0612
Otididae	Neotis	Neotis nuba	Nubian Bustard	17.0528
Otididae	Chlamydotis	Chlamydotis undulata	African Houbara	17.0439
Otididae	Chlamydotis	Chlamydotis macqueenii	Asian Houbara	17.0439
Megapodiidae	Talegalla	Talegalla fuscirostris	Black-billed Brush-turkey	17.0172
Megapodiidae	Talegalla	Talegalla jobiensis	Collared Brush-turkey	16.9567
Spheniscidae	Eudyptula	Eudyptula minor	Little Penguin	16.9375
Psophiidae	Psophia	Psophia crepitans	Grey-winged Trumpeter	16.911
Alcedinidae	Lacedo	Lacedo pulchella	Banded Kingfisher	16.9033
Alcedinidae	Lacedo	Lacedo melanops	Black-faced Kingfisher	16.9033
Orthonychidae	Melampitta	Melampitta lugubris	Lesser Melampitta	16.89
Orthonychidae	Melampitta	Melampitta gigantea	Greater Melampitta	16.89
Scolopacidae	Steganopus	Steganopus tricolor	Wilson's Phalarope	16.8723
Ardeidae	Ixobrychus	Ixobrychus sturmii	Dwarf Bittern	16.8688
Hydrobatidae	Oceanodroma	Hydrobates monteiroi	Monteiro's Storm-petrel	16.858
Falconidae	Spiziapteryx	Spiziapteryx circumcincta	Spot-winged Falconet	16.8224
Meliphagidae	Acanthorhynchus	Acanthorhynchus tenuirostris	Eastern Spinebill	16.8039
Meliphagidae	Acanthorhynchus	Acanthorhynchus superciliosus	Western Spinebill	16.8039
Procellariidae	Pseudobulweria	Pseudobulweria rostrata	Tahiti Petrel	16.7833
Hydrobatidae	Oceanodroma	Hydrobates matsudairae	Matsudaira's Storm-petrel	16.7696
Cuculidae	Cuculus	Heteroscenes pallidus	Pallid Cuckoo	16.7581
Ardeidae	Nycticorax	Nycticorax nycticorax	Black-crowned Night-heron	16.7349
Alaudidae	Chersomanes	Chersomanes albofasciata	Spike-heeled Lark	16.7242
Ardeidae	Nycticorax	Nycticorax caledonicus	Rufous Night-heron	16.7078
Hydrobatidae	Oceanodroma	Hydrobates hornbyi	Ringed Storm-petrel	16.6908
Momotidae	Baryphthengus	Baryphthengus martii	Rufous Motmot	16.6825
Colluricinclidae	Colluricincla	Colluricincla megarhyncha	Little Shrike-thrush	16.6802
Charadriidae	Anarhynchus	Anarhynchus frontalis	Wrybill	16.6666
Recurvirostridae	Cladorhynchus	Cladorhynchus leucocephalus	Banded Stilt	16.6528
Scolopacidae	Actitis	Actitis hypoleucos	Common Sandpiper	16.637
Burhinidae	Burhinus	Burhinus vermiculatus	Water Thick-knee	16.6176
Accipitridae	Pithecophaga	Pithecophaga jefferyi	Philippine Eagle	16.6139
Scolopacidae	Actitis	Actitis macularius	Spotted Sandpiper	16.6103
Threskiornithidae	Eudocimus	Eudocimus albus	White Ibis	16.6031
Threskiornithidae	Eudocimus	Eudocimus ruber	Scarlet Ibis	16.6031
Timaliidae	Pteruthius	Pteruthius xanthochlorus	Green Shrike-babbler	16.5922
Falconidae	Herpetotheres	Herpetotheres cachinnans	Laughing Falcon	16.5851
Machaerirhynchidae	Machaerirhynchus	Machaerirhynchus flaviventer	Yellow-breasted Boatbill	16.5752
Machaerirhynchidae	Machaerirhynchus	Machaerirhynchus nigripectus	Black-breasted Boatbill	16.5752
Melanocharitidae	Oedistoma	Oedistoma pygmaeum	Pygmy Longbill	16.5727
Hydrobatidae	Oceanodroma	Hydrobates monorhis	Swinhoe's Storm-petrel	16.5172
Maluridae	Stipiturus	Stipiturus ruficeps	Rufous-crowned Emuwren	16.503
Sylviidae	Bernieria	Bernieria tenebrosa	Dusky Tetraka	16.4931
Momotidae	Hylomanes	Hylomanes momotula	Tody Motmot	16.4588
Campephagidae	Campochaera	Campochaera sloetii	Golden Cuckooshrike	16.4432
Jacanidae	Jacana	Jacana spinosa	Northern Jacana	16.4414
Jacanidae	Jacana	Jacana jacana	Wattled Jacana	16.4414
Ciconiidae	Ciconia	Ciconia maguari	Maguari Stork	16.4363
Melanocharitidae	Toxorhamphus	Toxorhamphus iliolophus	Plumed Longbill	16.4172
Columbidae	Didunculus	Didunculus strigirostris	Tooth-billed Pigeon	16.4065
Columbidae	Caloenas	Caloenas nicobarica	Nicobar Pigeon	16.4
Phasianidae	Ptilopachus	Ptilopachus petrosus	Stone Partridge	16.4
Timaliidae	Erpornis	Erpornis zantholeuca	White-bellied Yuhina	16.3869
Sylviidae	Melocichla	Melocichla mentalis	Moustached Grass-warbler	16.3604
Threskiornithidae	Pseudibis	Pseudibis davisoni	White-shouldered Ibis	16.3389
Threskiornithidae	Pseudibis	Pseudibis papillosa	Red-naped Ibis	16.3389
Nectariniidae	Arachnothera	Arachnothera robusta	Long-billed Spiderhunter	16.3116
Accipitridae	Gampsonyx	Gampsonyx swainsonii	Pearl Kite	16.2986
Apodidae	Streptoprocne	Streptoprocne zonaris	White-collared Swift	16.2885
Meliphagidae	Timeliopsis	Timeliopsis fulvigula	Olive Straightbill	16.2847
Meliphagidae	Timeliopsis	Timeliopsis griseigula	Tawny Straightbill	16.2847
Musophagidae	Tauraco	Tauraco livingstonii	Livingstone's Turaco	16.2735
Momotidae	Eumomota	Eumomota superciliosa	Turquoise-browed Motmot	16.273
Musophagidae	Tauraco	Tauraco fischeri	Fischer's Turaco	16.2627
Threskiornithidae	Theristicus	Theristicus caerulescens	Plumbeous Ibis	16.2095
Podicipedidae	Podiceps	Podiceps grisegena	Red-necked Grebe	16.1712
Accipitridae	Morphnus	Morphnus guianensis	Crested Eagle	16.1576
Accipitridae	Harpia	Harpia harpyja	Harpy Eagle	16.1436
Cuculidae	Eudynamys	Eudynamys orientalis	Eastern Koel	16.1339
Ciconiidae	Mycteria	Mycteria americana	Wood Stork	16.0756
Psophiidae	Psophia	Psophia ochroptera	Ochre-winged Trumpeter	16.0601
Psophiidae	Psophia	Psophia dextralis	Olive-winged Trumpeter	16.0601
Psophiidae	Psophia	Psophia obscura	Black-winged Trumpeter	16.0601
Nectariniidae	Arachnothera	Arachnothera longirostra	Little Spiderhunter	16.0382
Tyrannidae	Tachuris	Tachuris rubrigastra	Many-coloured Rush-tyrant	16.0294
Cuculidae	Piaya	Piaya mexicana	Mexican Squirrel-cuckoo	16.0243
Bombycillidae	Bombycilla	Bombycilla japonica	Japanese Waxwing	16.0039
Bombycillidae	Bombycilla	Bombycilla garrulus	Bohemian Waxwing	16.0034
Sulidae	Sula	Sula sula	Red-footed Booby	15.983
Scolopacidae	Eurynorhynchus	Calidris pygmaea	Spoon-billed Sandpiper	15.9734
Maluridae	Amytornis	Amytornis merrotsyi	Short-tailed Grasswren	15.9692
Viduidae	Anomalospiza	Anomalospiza imberbis	Cuckoo Finch	15.964
Melanocharitidae	Paramythia	Paramythia montium	Crested Berrypecker	15.9581
Bucerotidae	Tropicranus	Tropicranus albocristatus	#N/A	15.9226
Cuculidae	Phaenicophaeus	Phaenicophaeus curvirostris	Chestnut-breasted Malkoha	15.9134
Trogonidae	Euptilotis	Euptilotis neoxenus	Eared Quetzal	15.9118
Sittidae	Tichodroma	Tichodroma muraria	Wallcreeper	15.91
Certhiidae	Salpornis	Salpornis spilonotus	Spotted Treecreeper	15.9092
Maluridae	Sipodotus	Sipodotus wallacii	Wallace's Fairywren	15.8956
Maluridae	Clytomyias	Clytomyias insignis	Orange-crowned Fairywren	15.8951
Podicipedidae	Podiceps	Podiceps auritus	Horned Grebe	15.8893
Threskiornithidae	Theristicus	Theristicus caudatus	Buff-necked Ibis	15.8893
Phoenicopteridae	Phoenicoparrus	Phoenicoparrus andinus	Andean Flamingo	15.8874
Phoenicopteridae	Phoenicoparrus	Phoenicoparrus jamesi	Puna Flamingo	15.8874
Strigidae	Surnia	Surnia ulula	Northern Hawk-owl	15.8675
Maluridae	Amytornis	Amytornis textilis	Thick-billed Grasswren	15.8635
Caprimulgidae	Podager	Chordeiles nacunda	Nacunda Nighthawk	15.8626
Sylviidae	Macrosphenus	Macrosphenus pulitzeri	Pulitzer's Longbill	15.8327
Sylviidae	Macrosphenus	Macrosphenus kempi	Kemp's Longbill	15.827
Ramphastidae	Buccanodon	Buccanodon duchaillui	Yellow-spotted Barbet	15.8177
Phasianidae	Francolinus	Ptilopachus nahani	Nahan's Partridge	15.8157
Cuculidae	Centropus	Centropus celebensis	Bay Coucal	15.7895
Bucerotidae	Tockus	Tockus damarensis	Damara Hornbill	15.7848
Cuculidae	Coua	Coua caerulea	Blue Coua	15.7535
Sylviidae	Macrosphenus	Macrosphenus concolor	Grey Longbill	15.7337
Burhinidae	Burhinus	Burhinus capensis	Spotted Thick-knee	15.6992
Indicatoridae	Melichneutes	Melichneutes robustus	Lyre-tailed Honeyguide	15.6785
Podicipedidae	Podiceps	Podiceps gallardoi	Hooded Grebe	15.6652
Strigidae	Heteroglaux	Heteroglaux blewitti	Forest Owlet	15.6571
Acanthizidae	Acanthornis	Acanthornis magna	Scrubtit	15.6463
Timaliidae	Myzornis	Myzornis pyrrhoura	Fire-tailed Myzornis	15.6094
Strigidae	Gymnoglaux	Margarobyas lawrencii	Bare-legged Screech-owl	15.6026
Accipitridae	Chelictinia	Chelictinia riocourii	Scissor-tailed Kite	15.5943
Cuculidae	Neomorphus	Neomorphus radiolosus	Banded Ground-cuckoo	15.5834
Trogonidae	Harpactes	Harpactes oreskios	Orange-breasted Trogon	15.5766
Megapodiidae	Alectura	Alectura lathami	Australian Brush-turkey	15.5407
Acanthizidae	Pycnoptilus	Pycnoptilus floccosus	Pilotbird	15.5355
Eurylaimidae	Smithornis	Smithornis rufolateralis	Rufous-sided Broadbill	15.5165
Melanocharitidae	Toxorhamphus	Toxorhamphus novaeguineae	Green-crowned Longbill	15.5161
Eurylaimidae	Smithornis	Smithornis capensis	African Broadbill	15.5116
Burhinidae	Burhinus	Burhinus senegalensis	Senegal Thick-knee	15.5042
Ciconiidae	Ciconia	Ciconia microscelis	African Woollyneck	15.4962
Eurylaimidae	Calyptomena	Calyptomena hosii	Hose's Broadbill	15.4792
Apterygidae	Apteryx	Apteryx haastii	Great Spotted Kiwi	15.4456
Psophiidae	Psophia	Psophia viridis	Green-winged Trumpeter	15.4375
Pipridae	Piprites	Piprites griseiceps	Grey-headed Piprites	15.4339
Apterygidae	Apteryx	Apteryx rowi	Okarito Kiwi	15.4162
Sylviidae	Amaurocichla	Amaurocichla bocagei	Sao Tome Short-tail	15.4156
Burhinidae	Burhinus	Burhinus oedicnemus	Eurasian Thick-knee	15.4109
Podicipedidae	Podiceps	Podiceps nigricollis	Black-necked Grebe	15.4045
Trogonidae	Priotelus	Temnotrogon roseigaster	Hispaniolan Trogon	15.3633
Sylviidae	Sphenoeacus	Sphenoeacus afer	Cape Grass-warbler	15.3597
Cuculidae	Coua	Coua verreauxi	Verreaux's Coua	15.348
Melanocharitidae	Toxorhamphus	Toxorhamphus poliopterus	Grey-winged Longbill	15.3384
Otididae	Eupodotis	Lophotis ruficrista	Red-crested Bustard	15.3374
Podicipedidae	Podiceps	Podiceps juninensis	Northern Silvery Grebe	15.323
Caprimulgidae	Caprimulgus	Nyctipolus nigrescens	Blackish Nightjar	15.3176
Ardeidae	Bubulcus	Bubulcus ibis	Cattle Egret	15.2997
Petroicidae	Microeca	Microeca flavigaster	Lemon-bellied Flyrobin	15.2894
Petroicidae	Microeca	Microeca fascinans	Jacky-winter	15.283
Scolopacidae	Tringa	Tringa ochropus	Green Sandpiper	15.2782
Ardeidae	Agamia	Agamia agami	Agami Heron	15.2708
Ptilonorhynchidae	Sericulus	Sericulus chrysocephalus	Regent Bowerbird	15.2627
Otididae	Heterotetrax	Heterotetrax rueppelii	Rüppell's Bustard	15.2571
Cuculidae	Hierococcyx	Hierococcyx bocki	Dark Hawk-cuckoo	15.2517
Cuculidae	Hierococcyx	Hierococcyx sparverioides	Large Hawk-cuckoo	15.2517
Cuculidae	Hierococcyx	Hierococcyx nisicolor	Whistling Hawk-cuckoo	15.2517
Cuculidae	Hierococcyx	Hierococcyx fugax	Malay Hawk-cuckoo	15.2517
Cuculidae	Hierococcyx	Hierococcyx hyperythrus	Northern Hawk-cuckoo	15.2517
Cuculidae	Hierococcyx	Hierococcyx pectoralis	Philippine Hawk-cuckoo	15.2517
Apterygidae	Apteryx	Apteryx mantelli	Northern Brown Kiwi	15.2338
Scolopacidae	Tringa	Tringa solitaria	Solitary Sandpiper	15.2222
Ciconiidae	Ciconia	Ciconia abdimii	Abdim's Stork	15.1851
Dicaeidae	Dicaeum	Dicaeum hypoleucum	Buzzing Flowerpecker	15.184
Trogonidae	Priotelus	Priotelus temnurus	Cuban Trogon	15.1719
Philepittidae	Neodrepanis	Neodrepanis hypoxantha	Yellow-bellied Asity	15.1589
Philepittidae	Neodrepanis	Neodrepanis coruscans	Sunbird Asity	15.1589
Cuculidae	Centropus	Centropus rectunguis	Short-toed Coucal	15.1582
Philepittidae	Philepitta	Philepitta schlegeli	Schlegel's Asity	15.1483
Philepittidae	Philepitta	Philepitta castanea	Velvet Asity	15.1483
Cuculidae	Centropus	Centropus milo	Buff-headed Coucal	15.1286
Eupetidae	Psophodes	Psophodes nigrogularis	Western Whipbird	15.1094
Threskiornithidae	Threskiornis	Threskiornis aethiopicus	African Sacred Ibis	15.0957
Eupetidae	Psophodes	Psophodes cristatus	Chirruping Wedgebill	15.0933
Charadriidae	Pluvialis	Pluvialis squatarola	Grey Plover	15.0846
Threskiornithidae	Threskiornis	Threskiornis moluccus	Australian Ibis	15.0667
Cuculidae	Centropus	Centropus steerii	Black-hooded Coucal	15.058
Apterygidae	Apteryx	Apteryx owenii	Little Spotted Kiwi	15.0519
Momotidae	Electron	Electron carinatum	Keel-billed Motmot	15.0484
Accipitridae	Terathopius	Terathopius ecaudatus	Bateleur	15.0474
Scolopacidae	Limosa	Limosa lapponica	Bar-tailed Godwit	15.0444
Bucerotidae	Aceros	Berenicornis comatus	White-crowned Hornbill	15.0228
Eupetidae	Psophodes	Psophodes occidentalis	Chiming Wedgebill	15.0112
Dicaeidae	Prionochilus	Prionochilus maculatus	Yellow-breasted Flowerpecker	15.006
Platysteiridae	Megabyas	Megabyas flammulatus	African Shrike-flycatcher	15
Eupetidae	Psophodes	Psophodes olivaceus	Eastern Whipbird	14.9939
Cuculidae	Neomorphus	Neomorphus pucheranii	Red-billed Ground-cuckoo	14.9861
Caprimulgidae	Chordeiles	Chordeiles pusillus	Least Nighthawk	14.9674
Petroicidae	Eopsaltria	Eopsaltria georgiana	White-breasted Robin	14.9569
Cuculidae	Neomorphus	Neomorphus rufipennis	Rufous-winged Ground-cuckoo	14.9268
Pachycephalidae	Coracornis	Coracornis raveni	Maroon-backed Whistler	14.9261
Cuculidae	Coua	Coua cristata	Crested Coua	14.9117
Eurylaimidae	Corydon	Corydon sumatranus	Dusky Broadbill	14.9033
Eurylaimidae	Psarisomus	Psarisomus dalhousiae	Long-tailed Broadbill	14.9033
Cuculidae	Centropus	Centropus melanops	Black-faced Coucal	14.8901
Sylviidae	Achaetops	Achaetops pycnopygius	Rockrunner	14.8802
Apterygidae	Apteryx	Apteryx australis	Southern Brown Kiwi	14.8759
Cuculidae	Neomorphus	Neomorphus geoffroyi	Rufous-vented Ground-cuckoo	14.8699
Acanthizidae	Mohoua	Mohoua novaeseelandiae	Pipipi	14.8695
Scolopacidae	Limosa	Limosa limosa	Black-tailed Godwit	14.8492
Timaliidae	Neomixis	Neomixis viridis	Green Jery	14.8439
Petroicidae	Microeca	Microeca papuana	Canary Flyrobin	14.8432
Threskiornithidae	Bostrychia	Bostrychia rara	Spot-breasted Ibis	14.8135
Charadriidae	Charadrius	Charadrius vociferus	Killdeer	14.8107
Caprimulgidae	Siphonorhis	Siphonorhis brewsteri	Least Poorwill	14.809
Caprimulgidae	Siphonorhis	Siphonorhis americana	Jamaican Poorwill	14.809
Ptilonorhynchidae	Amblyornis	Amblyornis macgregoriae	Macgregor's Bowerbird	14.8005
Platysteiridae	Bias	Bias musicus	Black-and-white Shrike-flycatcher	14.7787
Threskiornithidae	Bostrychia	Bostrychia olivacea	Olive Ibis	14.7761
Threskiornithidae	Bostrychia	Bostrychia carunculata	Wattled Ibis	14.7622
Dicaeidae	Dicaeum	Dicaeum chrysorrheum	Yellow-vented Flowerpecker	14.7498
Columbidae	Chalcophaps	Chalcophaps indica	Grey-capped Emerald Dove	14.7492
Columbidae	Chalcophaps	Chalcophaps longirostris	Brown-capped Emerald Dove	14.7492
Galbulidae	Brachygalba	Brachygalba albogularis	White-throated Jacamar	14.7237
Threskiornithidae	Platalea	Platalea minor	Black-faced Spoonbill	14.7227
Threskiornithidae	Platalea	Platalea leucorodia	Eurasian Spoonbill	14.7223
Meliphagidae	Entomyzon	Entomyzon cyanotis	Blue-faced Honeyeater	14.7196
Threskiornithidae	Bostrychia	Bostrychia bocagei	Dwarf Ibis	14.7121
Caprimulgidae	Eurostopodus	Eurostopodus mystacalis	White-throated Nightjar	14.7081
Caprimulgidae	Eurostopodus	Eurostopodus argus	Spotted Nightjar	14.7064
Alaudidae	Chersophilus	Chersophilus duponti	Dupont's Lark	14.7038
Cuculidae	Coua	Coua olivaceiceps	Olive-capped Coua	14.7013
Cuculidae	Coua	Coua pyropyga	Chestnut-vented Coua	14.7013
Eurylaimidae	Calyptomena	Calyptomena whiteheadi	Whitehead's Broadbill	14.6841
Threskiornithidae	Bostrychia	Bostrychia hagedash	Hadada Ibis	14.6833
Otididae	Eupodotis	Eupodotis caerulescens	Blue Bustard	14.682
Otididae	Eupodotis	Lissotis melanogaster	Black-bellied Bustard	14.6771
Galbulidae	Brachygalba	Brachygalba salmoni	Dusky-backed Jacamar	14.6641
Pardalotidae	Pardalotus	Pardalotus rubricatus	Red-browed Pardalote	14.6627
Cuculidae	Coccycua	Coccycua pumila	Dwarf Cuckoo	14.6592
Cuculidae	Coccycua	Coccycua cinerea	Ash-colored Cuckoo	14.6548
Scolopacidae	Arenaria	Arenaria interpres	Ruddy Turnstone	14.6543
Otididae	Eupodotis	Lissotis hartlaubii	Hartlaub's Bustard	14.6536
Eurylaimidae	Calyptomena	Calyptomena viridis	Asian Green Broadbill	14.6517
Scolopacidae	Arenaria	Arenaria melanocephala	Black Turnstone	14.6371
Cuculidae	Cuculus	Cuculus clamosus	Black Cuckoo	14.6164
Ardeidae	Pilherodius	Pilherodius pileatus	Capped Heron	14.5871
Podicipedidae	Podiceps	Podiceps major	Great Grebe	14.5868
Meliphagidae	Macgregoria	Macgregoria pulchra	Ochre-winged Honeyeater	14.5739
Galbulidae	Brachygalba	Brachygalba lugubris	Brown Jacamar	14.5734
Bucerotidae	Rhinoplax	Rhinoplax vigil	Helmeted Hornbill	14.5559
Dicaeidae	Prionochilus	Prionochilus thoracicus	Scarlet-breasted Flowerpecker	14.5485
Ardeidae	Botaurus	Botaurus stellaris	Eurasian Bittern	14.5412
Otididae	Tetrax	Tetrax tetrax	Little Bustard	14.535
Podicipedidae	Podiceps	Podiceps cristatus	Great Crested Grebe	14.5317
Otididae	Eupodotis	Heterotetrax humilis	Little Brown Bustard	14.5264
Sturnidae	Buphagus	Buphagus africanus	Yellow-billed Oxpecker	14.5196
Sturnidae	Buphagus	Buphagus erythrorhynchus	Red-billed Oxpecker	14.5196
Galbulidae	Brachygalba	Brachygalba goeringi	Pale-headed Jacamar	14.5135
Cisticolidae	Incana	Incana incana	Socotra Warbler	14.5057
Cuculidae	Chrysococcyx	Chalcites osculans	Black-eared Cuckoo	14.5051
Otididae	Eupodotis	Eupodotis senegalensis	White-bellied Bustard	14.4926
Caprimulgidae	Caprimulgus	Nyctidromus anthonyi	Scrub Nightjar	14.4778
Psophiidae	Psophia	Psophia leucoptera	White-winged Trumpeter	14.4606
Podicipedidae	Podiceps	Podiceps taczanowskii	Junin Grebe	14.426
Bucerotidae	Tockus	Lophoceros camurus	Dwarf Hornbill	14.4168
Troglodytidae	Salpinctes	Salpinctes obsoletus	Rock Wren	14.4155
Cuculidae	Coua	Coua reynaudii	Red-fronted Coua	14.4037
Momotidae	Electron	Electron platyrhynchum	Broad-billed Motmot	14.4019
Threskiornithidae	Threskiornis	Threskiornis melanocephalus	Black-headed Ibis	14.3947
Threskiornithidae	Threskiornis	Threskiornis spinicollis	Straw-necked Ibis	14.3923
Tyrannidae	Neopipo	Neopipo cinnamomea	Cinnamon Manakin-tyrant	14.3845
Cuculidae	Chrysococcyx	Chrysococcyx xanthorhynchus	Violet Cuckoo	14.3696
Cuculidae	Chrysococcyx	Chrysococcyx maculatus	Asian Emerald Cuckoo	14.3643
Mimidae	Donacobius	Donacobius atricapilla	Black-capped Donacobius	14.3487
Caprimulgidae	Caprimulgus	Caprimulgus madagascariensis	Madagascar Nightjar	14.3267
Threskiornithidae	Threskiornis	Threskiornis bernieri	Madagascar Sacred Ibis	14.2698
Chloropseidae	Chloropsis	Chloropsis hardwickii	Orange-bellied Leafbird	14.2627
Columbidae	Chalcophaps	Chalcophaps stephani	Stephan's Dove	14.2576
Pardalotidae	Pardalotus	Pardalotus punctatus	Spotted Pardalote	14.2563
Accipitridae	Polyboroides	Polyboroides typus	African Harrier-hawk	14.2483
Accipitridae	Polyboroides	Polyboroides radiatus	Madagascar Harrier-hawk	14.2373
Charadriidae	Charadrius	Charadrius semipalmatus	Semipalmated Plover	14.2371
Scolopacidae	Philomachus	Calidris pugnax	Ruff	14.2237
Ardeidae	Butorides	Butorides striata	Green-backed Heron	14.2146
Sturnidae	Cinnyricinclus	Cinnyricinclus leucogaster	Violet-backed Starling	14.2042
Sturnidae	Saroglossa	Saroglossa aurata	Madagascar Starling	14.2042
Hirundinidae	Phedina	Phedina borbonica	Mascarene Martin	14.1886
Glareolidae	Rhinoptilus	Rhinoptilus chalcopterus	Bronze-winged Courser	14.185
Scolopacidae	Limicola	Calidris falcinellus	Broad-billed Sandpiper	14.1821
Turdidae	Chaetops	Chaetops frenatus	Cape Rock-jumper	14.1801
Hirundinidae	Eurochelidon	Eurochelidon sirintarae	White-eyed River-martin	14.1779
Hirundinidae	Pseudochelidon	Pseudochelidon eurystomina	African River-martin	14.1779
Colluricinclidae	Colluricincla	Colluricincla boweri	Bower's Shrike-thrush	14.1598
Turdidae	Chaetops	Chaetops aurantius	Drakensberg Rockjumper	14.1584
Accipitridae	Urotriorchis	Urotriorchis macrourus	Long-tailed Hawk	14.156
Otididae	Eupodotis	Heterotetrax vigorsii	Karoo Bustard	14.154
Scolopacidae	Limnodromus	Limnodromus griseus	Short-billed Dowitcher	14.1468
Glareolidae	Rhinoptilus	Smutsornis africanus	Double-banded Courser	14.1406
Pardalotidae	Pardalotus	Pardalotus striatus	Striated Pardalote	14.1321
Phoeniculidae	Phoeniculus	Phoeniculus purpureus	Green Woodhoopoe	14.1021
Phoeniculidae	Phoeniculus	Phoeniculus damarensis	Violet Woodhoopoe	14.1015
Apodidae	Cypsiurus	Cypsiurus parvus	African Palm-swift	14.0835
Ardeidae	Casmerodius	Casmerodius albus	#N/A	14.0693
Apodidae	Cypsiurus	Cypsiurus balasiensis	Asian Palm-swift	14.0682
Momotidae	Aspatha	Aspatha gularis	Blue-throated Motmot	14.031
Scolopacidae	Limnodromus	Limnodromus scolopaceus	Long-billed Dowitcher	14.0304
Podicipedidae	Podiceps	Podiceps occipitalis	Southern Silvery Grebe	14.0297
Petroicidae	Microeca	Microeca hemixantha	Golden-bellied Flyrobin	14.0196
Petroicidae	Microeca	Microeca flavovirescens	Olive Flyrobin	13.9972
Ardeidae	Mesophoyx	Mesophoyx intermedia	#N/A	13.9951
Pycnonotidae	Andropadus	Andropadus gracilirostris	Slender-billed Greenbul	13.9905
Pycnonotidae	Calyptocichla	Calyptocichla serina	Golden Greenbul	13.9905
Otididae	Neotis	Neotis denhami	Denham's Bustard	13.9859
Melanocharitidae	Oreocharis	Oreocharis arfaki	Tit Berrypecker	13.9728
Cuculidae	Cercococcyx	Cercococcyx mechowi	Dusky Long-tailed Cuckoo	13.9705
Ciconiidae	Ciconia	Ciconia boyciana	Oriental Stork	13.9628
Strigidae	Athene	Athene cunicularia	Burrowing Owl	13.9518
Procellariidae	Halobaena	Halobaena caerulea	Blue Petrel	13.948
Rallidae	Porphyrio	Porphyrio flavirostris	Azure Gallinule	13.9419
Aegithalidae	Leptopoecile	Leptopoecile sophiae	White-browed Tit-warbler	13.9361
Aegithalidae	Leptopoecile	Leptopoecile elegans	Crested Tit-warbler	13.9361
Paradisaeidae	Lycocorax	Lycocorax pyrrhopterus	Paradise-crow	13.9321
Cuculidae	Clamator	Clamator jacobinus	Jacobin Cuckoo	13.9302
Trogonidae	Apalharpactes	Apalharpactes reinwardtii	Javan Trogon	13.9285
Cuculidae	Clamator	Clamator levaillantii	Levaillant's Cuckoo	13.9281
Caprimulgidae	Nyctiphrynus	Nyctiphrynus rosenbergi	Choco Poorwill	13.9097
Ciconiidae	Ciconia	Ciconia stormi	Storm's Stork	13.8993
Dicaeidae	Dicaeum	Dicaeum melanoxanthum	Yellow-bellied Flowerpecker	13.8874
Acanthizidae	Pyrrholaemus	Pyrrholaemus brunneus	Redthroat	13.8865
Acanthizidae	Chthonicola	Chthonicola sagittatus	Speckled Warbler	13.8865
Laniidae	Eurocephalus	Eurocephalus rueppelli	White-rumped Shrike	13.873
Laniidae	Eurocephalus	Eurocephalus anguitimens	White-crowned Shrike	13.873
Cracticidae	Peltops	Peltops blainvillii	Lowland Peltops	13.8666
Cracticidae	Peltops	Peltops montanus	Mountain Peltops	13.8666
Ciconiidae	Mycteria	Mycteria ibis	Yellow-billed Stork	13.8631
Ptilonorhynchidae	Chlamydera	Chlamydera maculata	Spotted Bowerbird	13.8597
Sylviidae	Bathmocercus	Bathmocercus winifredae	Mrs Moreau's Warbler	13.857
Alcedinidae	Ceryle	Ceryle rudis	Pied Kingfisher	13.844
Rallidae	Porphyrio	Porphyrio martinica	#N/A	13.8411
Tytonidae	Tyto	Tyto nigrobrunnea	Taliabu Masked-owl	13.7991
Trogonidae	Pharomachrus	Pharomachrus mocinno	Resplendent Quetzal	13.7915
Polioptilidae	Ramphocaenus	Ramphocaenus melanurus	Long-billed Gnatwren	13.7863
Charadriidae	Pluvialis	Pluvialis dominica	American Golden Plover	13.7855
Tytonidae	Tyto	Tyto inexspectata	Minahassa Masked-owl	13.775
Tytonidae	Tyto	Tyto soumagnei	Madagascar Red Owl	13.7587
Trogonidae	Harpactes	Harpactes orrhophaeus	Cinnamon-rumped Trogon	13.7248
Caprimulgidae	Caprimulgus	Caprimulgus jotaka	Grey Nightjar	13.7169
Caprimulgidae	Caprimulgus	Caprimulgus phalaena	Palau Nightjar	13.7169
Caprimulgidae	Caprimulgus	Caprimulgus andamanicus	Andaman Nightjar	13.7169
Tytonidae	Tyto	Tyto alba	Common Barn-owl	13.7166
Meliphagidae	Certhionyx	Certhionyx pectoralis	Banded Honeyeater	13.7161
Apodidae	Collocalia	Collocalia troglodytes	Pygmy Swiftlet	13.7114
Trogonidae	Harpactes	Harpactes duvaucelii	Scarlet-rumped Trogon	13.7009
Platysteiridae	Lanioturdus	Lanioturdus torquatus	Chatshrike	13.6941
Tytonidae	Tyto	Tyto aurantia	Golden Masked-owl	13.6903
Chloropseidae	Chloropsis	Chloropsis cochinchinensis	Blue-winged Leafbird	13.6868
Ptilonorhynchidae	Chlamydera	Chlamydera lauterbachi	Yellow-breasted Bowerbird	13.6828
Tytonidae	Tyto	Tyto glaucops	Ashy-faced Owl	13.6744
Scolopacidae	Calidris	Calidris ferruginea	Curlew Sandpiper	13.6705
Megapodiidae	Aepypodius	Aepypodius bruijnii	Waigeo Brush-turkey	13.6662
Megapodiidae	Aepypodius	Aepypodius arfakianus	Wattled Brush-turkey	13.6662
Eupetidae	Ptilorrhoa	Ptilorrhoa leucosticta	Spotted Jewel-babbler	13.6595
Caprimulgidae	Chordeiles	Chordeiles minor	Common Nighthawk	13.6569
Formicariidae	Pittasoma	Pittasoma rufopileatum	Rufous-crowned Antpitta	13.6561
Tytonidae	Tyto	Tyto rosenbergii	Sulawesi Masked-owl	13.6481
Ciconiidae	Ciconia	Ciconia ciconia	White Stork	13.6467
Trogonidae	Apalharpactes	Apalharpactes mackloti	Sumatran Trogon	13.6233
Nectariniidae	Arachnothera	Arachnothera magna	Streaked Spiderhunter	13.6169
Scolopacidae	Limnodromus	Limnodromus semipalmatus	Asian Dowitcher	13.6162
Pycnonotidae	Andropadus	Andropadus montanus	Cameroon Montane Greenbul	13.6101
Dicruridae	Chaetorhynchus	Chaetorhynchus papuensis	Pygmy Drongo	13.6058
Strigidae	Athene	Athene brama	Spotted Owlet	13.5964
Ciconiidae	Ciconia	Ciconia episcopus	Asian Woollyneck	13.5951
Eurylaimidae	Eurylaimus	Eurylaimus steerii	Mindanao Broadbill	13.5925
Formicariidae	Pittasoma	Pittasoma michleri	Black-crowned Antpitta	13.591
Chloropseidae	Chloropsis	Chloropsis aurifrons	Golden-fronted Leafbird	13.5875
Eupetidae	Ptilorrhoa	Ptilorrhoa caerulescens	Blue Jewel-babbler	13.5864
Nectariniidae	Arachnothera	Arachnothera affinis	Grey-breasted Spiderhunter	13.5639
Charadriidae	Charadrius	Charadrius melodus	Piping Plover	13.5518
Accipitridae	Stephanoaetus	Stephanoaetus coronatus	Crowned Eagle	13.5512
Anatidae	Thalassornis	Thalassornis leuconotus	White-backed Duck	13.5374
Cuculidae	Cuculus	Cuculus fugax	#N/A	13.529
Timaliidae	Kakamega	Kakamega poliothorax	Grey-chested Babbler	13.5242
Chloropseidae	Chloropsis	Chloropsis kinabaluensis	Bornean Leafbird	13.5113
Pycnonotidae	Andropadus	Andropadus virens	Little Greenbul	13.5044
Pycnonotidae	Andropadus	Andropadus latirostris	Yellow-whiskered Greenbul	13.5044
Scolopacidae	Phalaropus	Phalaropus lobatus	Red-necked Phalarope	13.4962
Chloropseidae	Chloropsis	Chloropsis flavipennis	Philippine Leafbird	13.4939
Scolopacidae	Phalaropus	Phalaropus fulicarius	Red Phalarope	13.4842
Chloropseidae	Chloropsis	Chloropsis sonnerati	Greater Green Leafbird	13.4625
Scolopacidae	Limosa	Limosa fedoa	Marbled Godwit	13.4574
Cuculidae	Centropus	Centropus ateralbus	Pied Coucal	13.4505
Scolopacidae	Limosa	Limosa haemastica	Hudsonian Godwit	13.4442
Chloropseidae	Chloropsis	Chloropsis cyanopogon	Lesser Green Leafbird	13.4431
Chloropseidae	Chloropsis	Chloropsis media	Sumatran Leafbird	13.4322
Rhinocryptidae	Melanopareia	Melanopareia elegans	Elegant Crescentchest	13.4286
Strigidae	Athene	Athene noctua	Little Owl	13.4258
Cuculidae	Caliechthrus	Caliechthrus leucolophus	White-crowned Cuckoo	13.4206
Chloropseidae	Chloropsis	Chloropsis venusta	Blue-masked Leafbird	13.4164
Columbidae	Leucosarcia	Leucosarcia melanoleuca	Wonga Pigeon	13.4145
Corvidae	Platylophus	Platylophus galericulatus	Crested Jay	13.3961
Tytonidae	Tyto	Tyto multipunctata	Lesser Sooty-owl	13.3918
Tytonidae	Tyto	Tyto almae	Seram Masked-owl	13.3918
Ptilonorhynchidae	Amblyornis	Amblyornis flavifrons	Golden-fronted Bowerbird	13.3873
Sylviidae	Bernieria	Bernieria zosterops	Spectacled Tetraka	13.3859
Caprimulgidae	Caprimulgus	Caprimulgus macrurus	Large-tailed Nightjar	13.3759
Otididae	Neotis	Neotis ludwigii	Ludwig's Bustard	13.3694
Sulidae	Morus	Morus bassanus	Northern Gannet	13.3345
Trogonidae	Apaloderma	Apaloderma vittatum	Bar-tailed Trogon	13.3337
Cuculidae	Coccyzus	Coccyzus erythropthalmus	Black-billed Cuckoo	13.3322
Coraciidae	Eurystomus	Eurystomus gularis	Blue-throated Roller	13.3287
Chloropseidae	Chloropsis	Chloropsis palawanensis	Yellow-throated Leafbird	13.3229
Charadriidae	Charadrius	Charadrius hiaticula	Common Ringed Plover	13.2986
Procellariidae	Bulweria	Bulweria fallax	Jouanin's Petrel	13.295
Colluricinclidae	Colluricincla	Colluricincla woodwardi	Sandstone Shrike-thrush	13.2738
Apodidae	Streptoprocne	Streptoprocne rutila	Chestnut-collared Swift	13.2703
Maluridae	Amytornis	Amytornis housei	Black Grasswren	13.249
Chloropseidae	Chloropsis	Chloropsis jerdoni	Jerdon's Leafbird	13.2437
Colluricinclidae	Pitohui	Pitohui kirhocephalus	Variable Pitohui	13.2378
Colluricinclidae	Pitohui	Pitohui dichrous	Hooded Pitohui	13.2378
Bucerotidae	Anorrhinus	Anorrhinus galeritus	Bushy-crested Hornbill	13.2104
Malaconotidae	Rhodophoneus	Rhodophoneus cruentus	Rosy-patched Bush-shrike	13.2086
Petroicidae	Eopsaltria	Eopsaltria pulverulenta	Mangrove Robin	13.2084
Apodidae	Streptoprocne	Streptoprocne biscutata	Biscutate Swift	13.2067
Pycnonotidae	Bleda	Bleda syndactylus	Common Bristlebill	13.2035
Trogonidae	Harpactes	Harpactes fasciatus	Malabar Trogon	13.1973
Scolopacidae	Calidris	Calidris subminuta	Long-toed Stint	13.1956
Apodidae	Streptoprocne	Streptoprocne phelpsi	Tepui Swift	13.1932
Bucerotidae	Aceros	Aceros nipalensis	Rufous-necked Hornbill	13.1892
Colluricinclidae	Colluricincla	Colluricincla harmonica	Grey Shrike-thrush	13.1839
Bucconidae	Micromonacha	Micromonacha lanceolata	Lanceolated Monklet	13.1722
Rallidae	Porphyrio	Porphyrio hochstetteri	South Island Takahe	13.1619
Rallidae	Porphyrio	Porphyrio martinicus	Purple Gallinule	13.1619
Apodidae	Collocalia	Aerodramus papuensis	Papuan Swiftlet	13.1612
Ardeidae	Botaurus	Botaurus lentiginosus	American Bittern	13.1365
Charadriidae	Charadrius	Charadrius montanus	Mountain Plover	13.1347
Procellariidae	Bulweria	Bulweria bulwerii	Bulwer's Petrel	13.1323
Meliphagidae	Ramsayornis	Ramsayornis modestus	Brown-backed Honeyeater	13.13
Meliphagidae	Ramsayornis	Ramsayornis fasciatus	Bar-breasted Honeyeater	13.13
Ardeidae	Botaurus	Botaurus pinnatus	Pinnated Bittern	13.1242
Tytonidae	Tyto	Tyto tenebricosa	Greater Sooty-owl	13.1211
Tytonidae	Tyto	Tyto novaehollandiae	Australian Masked-owl	13.1018
Ptilonorhynchidae	Sericulus	Sericulus bakeri	Fire-maned Bowerbird	13.0966
Ptilonorhynchidae	Sericulus	Sericulus aureus	Masked Bowerbird	13.0966
Charadriidae	Pluvialis	Pluvialis fulva	Pacific Golden Plover	13.0873
Ptilonorhynchidae	Archboldia	Archboldia papuensis	Archbold's Bowerbird	13.0841
Conopophagidae	Conopophaga	Conopophaga ardesiaca	Slaty Gnateater	13.0774
Bucconidae	Hapaloptila	Hapaloptila castanea	White-faced Nunbird	13.077
Charadriidae	Pluvialis	Pluvialis apricaria	Eurasian Golden Plover	13.0766
Cotingidae	Zaratornis	Zaratornis stresemanni	White-cheeked Cotinga	13.0718
Apodidae	Streptoprocne	Streptoprocne semicollaris	White-naped Swift	13.0644
Cisticolidae	Scotocerca	Scotocerca inquieta	Streaked Scrub-warbler	13.058
Melanocharitidae	Melanocharis	Melanocharis crassirostris	Spotted Berrypecker	13.0557
Columbidae	Uropelia	Uropelia campestris	Long-tailed Ground-dove	13.0543
Charadriidae	Charadrius	Charadrius dubius	Little Ringed Plover	13.05
Ptilonorhynchidae	Amblyornis	Amblyornis inornata	Vogelkop Bowerbird	13.043
Campephagidae	Coracina	Coracina cinerea	Ashy Cuckooshrike	13.039
Cuculidae	Coua	Coua gigas	Giant Coua	13.0386
Melanocharitidae	Melanocharis	Melanocharis arfakiana	Obscure Berrypecker	13.0368
Apodidae	Hirundapus	Hirundapus caudacutus	White-throated Needletail	13.0345
Apodidae	Hydrochous	Hydrochous gigas	Waterfall Swift	13.0335
Maluridae	Stipiturus	Stipiturus mallee	Mallee Emuwren	13.0132
Maluridae	Stipiturus	Stipiturus malachurus	Southern Emuwren	13.0132
Charadriidae	Elseyornis	Elseyornis melanops	Black-fronted Dotterel	13.009
Cuculidae	Cacomantis	Cacomantis sonneratii	Banded Bay Cuckoo	13.003
Scolopacidae	Catoptrophorus	Tringa semipalmata	Willet	12.9879
Cuculidae	Coua	Coua serriana	Red-breasted Coua	12.9861
Cinclidae	Cinclus	Cinclus mexicanus	American Dipper	12.963
Apodidae	Hirundapus	Hirundapus cochinchinensis	Silver-backed Needletail	12.9381
Dendrocolaptidae	Glyphorynchus	Glyphorynchus spirurus	Wedge-billed Woodcreeper	12.9202
Melanocharitidae	Melanocharis	Melanocharis striativentris	Streaked Berrypecker	12.9196
Petroicidae	Petroica	Petroica goodenovii	Red-capped Robin	12.9181
Petroicidae	Monachella	Monachella muelleriana	Torrent Robin	12.9137
Pardalotidae	Pardalotus	Pardalotus quadragintus	Forty-spotted Pardalote	12.9128
Hydrobatidae	Hydrobates	Hydrobates pelagicus	European Storm-petrel	12.9118
Hydrobatidae	Hydrobates	Hydrobates macrodactylus	Guadalupe Storm-petrel	12.9118
Apodidae	Hirundapus	Hirundapus giganteus	Brown-backed Needletail	12.889
Acanthizidae	Mohoua	Mohoua ochrocephala	Yellowhead	12.8819
Acanthizidae	Mohoua	Mohoua albicilla	Whitehead	12.8819
Columbidae	Geotrygon	Geotrygon purpurata	Purple Quail-dove	12.8805
Columbidae	Geotrygon	Geotrygon leucometopia	White-fronted Quail-dove	12.8805
Apodidae	Hirundapus	Hirundapus celebensis	Purple Needletail	12.8768
Megapodiidae	Megapodius	Megapodius tenimberensis	Tanimbar Scrubfowl	12.8584
Ramphastidae	Semnornis	Semnornis ramphastinus	Toucan Barbet	12.8533
Ramphastidae	Semnornis	Semnornis frantzii	Prong-billed Barbet	12.8533
Timaliidae	Pteruthius	Pteruthius melanotis	Black-eared Shrike-babbler	12.8516
Timaliidae	Pteruthius	Pteruthius aenobarbus	Chestnut-fronted Shrike-babbler	12.8516
Accipitridae	Melierax	Micronisus gabar	Gabar Goshawk	12.8418
Apodidae	Collocalia	Aerodramus vulcanorum	Volcano Swiftlet	12.8368
Timaliidae	Alcippe	Alcippe poioicephala	Brown-cheeked Fulvetta	12.8363
Melanocharitidae	Melanocharis	Melanocharis longicauda	Lemon-breasted Berrypecker	12.8317
Scolopacidae	Calidris	Calidris temminckii	Temminck's Stint	12.8315
Ardeidae	Botaurus	Botaurus poiciloptilus	Australasian Bittern	12.8242
Megapodiidae	Megapodius	Megapodius cumingii	Philippine Scrubfowl	12.8218
Bucconidae	Bucco	Bucco capensis	Collared Puffbird	12.8201
Procellariidae	Daption	Daption capense	Cape Petrel	12.8011
Cuculidae	Phaenicophaeus	Phaenicophaeus pyrrhocephalus	Red-faced Malkoha	12.7906
Scolopacidae	Tringa	Tringa flavipes	Lesser Yellowlegs	12.7869
Maluridae	Amytornis	Amytornis striatus	Striated Grasswren	12.7716
Malaconotidae	Tchagra	Tchagra minutus	Marsh Tchagra	12.7545
Otididae	Neotis	Neotis heuglinii	Heuglin's Bustard	12.742
Caprimulgidae	Phalaenoptilus	Phalaenoptilus nuttallii	Common Poorwill	12.7387
Bucconidae	Bucco	Cyphos macrodactylus	Chestnut-capped Puffbird	12.7386
Timaliidae	Pteruthius	Pteruthius rufiventer	Black-headed Shrike-babbler	12.7239
Timaliidae	Pteruthius	Pteruthius flaviscapis	White-browed Shrike-babbler	12.7239
Vangidae	Artamella	Artamella viridis	White-headed Vanga	12.7208
Campephagidae	Coracina	Coracina mcgregori	McGregor's Cuckooshrike	12.7205
Sturnidae	Neocichla	Neocichla gutturalis	Babbling Starling	12.7169
Melanocharitidae	Melanocharis	Melanocharis nigra	Black Berrypecker	12.7144
Sturnidae	Saroglossa	Saroglossa spiloptera	Spot-winged Starling	12.7132
Melanocharitidae	Melanocharis	Melanocharis versteri	Fan-tailed Berrypecker	12.7075
Charadriidae	Charadrius	Peltohyas australis	Inland Dotterel	12.7057
Petroicidae	Petroica	Petroica australis	New Zealand Robin	12.7043
Hirundinidae	Phedina	Phedina brazzae	Brazza's Martin	12.6982
Caprimulgidae	Lurocalis	Lurocalis semitorquatus	Short-tailed Nighthawk	12.6916
Pycnonotidae	Alophoixus	Alophoixus phaeocephalus	Yellow-bellied Bulbul	12.6904
Accipitridae	Geranospiza	Geranospiza caerulescens	Crane Hawk	12.6901
Caprimulgidae	Lurocalis	Lurocalis rufiventris	Rufous-bellied Nighthawk	12.6823
Accipitridae	Elanus	Elanus scriptus	Letter-winged Kite	12.6661
Bucerotidae	Tockus	Lophoceros nasutus	African Grey Hornbill	12.6471
Caprimulgidae	Nyctidromus	Nyctidromus albicollis	Pauraque	12.6452
Cuculidae	Phaenicophaeus	Phaenicophaeus sumatranus	Chestnut-bellied Malkoha	12.6396
Nectariniidae	Arachnothera	Arachnothera chrysogenys	Yellow-eared Spiderhunter	12.624
Trochilidae	Androdon	Androdon aequatorialis	Tooth-billed Hummingbird	12.6186
Bucconidae	Nystalus	Nystalus maculatus	Spot-backed Puffbird	12.6155
Hirundinidae	Riparia	Riparia cincta	Banded Martin	12.6117
Cuculidae	Centropus	Centropus senegalensis	Senegal Coucal	12.5974
Caprimulgidae	Caprimulgus	Caprimulgus manillensis	Philippine Nightjar	12.585
Eupetidae	Ptilorrhoa	Ptilorrhoa castanonota	Chestnut-backed Jewel-babbler	12.5816
Psittacidae	Psittrichas	Psittrichas fulgidus	Pesquet's Parrot	12.5736
Passeridae	Petronia	Petronia brachydactyla	Pale Rock Sparrow	12.5662
Sulidae	Sula	Sula leucogaster	Brown Booby	12.554
Pycnonotidae	Ixos	Ixos palawanensis	Sulphur-bellied Bulbul	12.5462
Charadriidae	Charadrius	Charadrius sanctaehelenae	St Helena Plover	12.5365
Trogonidae	Trogon	Trogon rufus	Black-throated Trogon	12.5357
Scolopacidae	Calidris	Calidris tenuirostris	Great Knot	12.5293
Charadriidae	Charadrius	Charadrius collaris	Collared Plover	12.5253
Rallidae	Himantornis	Himantornis haematopus	Nkulengu Rail	12.5132
Malaconotidae	Telophorus	Telophorus dohertyi	Doherty's Bush-shrike	12.5123
Bucconidae	Monasa	Monasa flavirostris	Yellow-billed Nunbird	12.5078
Accipitridae	Hamirostra	Hamirostra melanosternon	Black-breasted Buzzard	12.5019
Apodidae	Aeronautes	Aeronautes montivagus	White-tipped Swift	12.5017
Accipitridae	Elanus	Elanus caeruleus	Black-winged Kite	12.4868
Apodidae	Aeronautes	Aeronautes andecolus	Andean Swift	12.4803
Sturnidae	Lamprotornis	Lamprotornis corruscus	Black-bellied Glossy-starling	12.4784
Malaconotidae	Telophorus	Telophorus zeylonus	Bokmakierie Bush-shrike	12.4774
Charadriidae	Charadrius	Charadrius aquilonius	Northern Red-breasted Plover	12.4753
Charadriidae	Charadrius	Charadrius bifrontatus	Madagascar Three-banded Plover	12.4753
Charadriidae	Charadrius	Charadrius dealbatus	White-faced Plover	12.4753
Charadriidae	Charadrius	Charadrius nivosus	Snowy Plover	12.4753
Charadriidae	Charadrius	Charadrius javanicus	Javan Plover	12.4745
Caprimulgidae	Caprimulgus	Caprimulgus inornatus	Plain Nightjar	12.4609
Bucconidae	Monasa	Monasa morphoeus	White-fronted Nunbird	12.4599
Charadriidae	Charadrius	Charadrius obscurus	Southern Red-breasted Plover	12.4597
Trogonidae	Harpactes	Harpactes diardii	Diard's Trogon	12.4525
Vangidae	Pseudobias	Pseudobias wardi	Ward's Flycatcher	12.4507
Alaudidae	Ammomanes	Ammomanes phoenicura	Rufous-tailed Lark	12.4444
Scolopacidae	Numenius	Numenius tahitiensis	Bristle-thighed Curlew	12.4428
Zosteropidae	Hypocryptadius	Hypocryptadius cinnamomeus	Cinnamon Ibon	12.4419
Cotingidae	Xenopsaris	Xenopsaris albinucha	White-naped Xenopsaris	12.4359
Scolopacidae	Prosobonia	Prosobonia cancellata	#N/A	12.4332
Scolopacidae	Prosobonia	Prosobonia parvirostris	Tuamotu Sandpiper	12.4332
Accipitridae	Elanus	Elanus axillaris	Black-shouldered Kite	12.4275
Nectariniidae	Hypogramma	Hypogramma hypogrammicum	Purple-naped Sunbird	12.4186
Bucconidae	Monasa	Monasa atra	Black Nunbird	12.4153
Meliphagidae	Lichenostomus	Lichenostomus leucotis	White-eared Honeyeater	12.4116
Caprimulgidae	Caprimulgus	Caprimulgus indicus	Jungle Nightjar	12.4025
Procellariidae	Pagodroma	Pagodroma nivea	Snow Petrel	12.3999
Sylviidae	Sylvietta	Sylvietta rufescens	Cape Crombec	12.3988
Bucconidae	Nystalus	Nystalus chacuru	White-eared Puffbird	12.3981
Cotingidae	Ampelioides	Ampelioides tschudii	Scaled Fruiteater	12.3955
Apodidae	Aeronautes	Aeronautes saxatalis	White-throated Swift	12.3918
Accipitridae	Elanus	Elanus leucurus	White-tailed Kite	12.3861
Spheniscidae	Megadyptes	Megadyptes antipodes	Yellow-eyed Penguin	12.3797
Strigidae	Aegolius	Aegolius funereus	Boreal Owl	12.3779
Charadriidae	Charadrius	Charadrius peronii	Malay Plover	12.3734
Certhiidae	Certhia	Certhia himalayana	Bar-tailed Treecreeper	12.3728
Trogonidae	Harpactes	Harpactes wardi	Ward's Trogon	12.3682
Bucconidae	Monasa	Monasa nigrifrons	Black-fronted Nunbird	12.368
Accipitridae	Dryotriorchis	Dryotriorchis spectabilis	Congo Serpent-eagle	12.3672
Numididae	Acryllium	Acryllium vulturinum	Vulturine Guineafowl	12.3558
Psittacidae	Nymphicus	Nymphicus hollandicus	Cockatiel	12.3485
Strigidae	Xenoglaux	Xenoglaux loweryi	Long-whiskered Owlet	12.3408
Bucconidae	Bucco	Nystactes noanamae	Sooty-capped Puffbird	12.3376
Strigidae	Uroglaux	Uroglaux dimorpha	Papuan Boobook	12.3286
Climacteridae	Climacteris	Climacteris erythrops	Red-browed Treecreeper	12.3244
Procellariidae	Thalassoica	Thalassoica antarctica	Antarctic Petrel	12.3193
Cuculidae	Chrysococcyx	Chrysococcyx flavigularis	Yellow-throated Cuckoo	12.3158
Cuculidae	Chrysococcyx	Chrysococcyx cupreus	African Emerald Cuckoo	12.3126
Rallidae	Porphyrio	Porphyrio mantelli	#N/A	12.3035
Pachycephalidae	Pachycephala	Pachycephala nudigula	Bare-throated Whistler	12.2995
Caprimulgidae	Caprimulgus	Caprimulgus batesi	Bates's Nightjar	12.294
Scolopacidae	Tringa	Tringa erythropus	Spotted Redshank	12.2869
Accipitridae	Busarellus	Busarellus nigricollis	Black-collared Hawk	12.2849
Dicaeidae	Dicaeum	Dicaeum aureolimbatum	Yellow-sided Flowerpecker	12.2825
Rallidae	Porphyrio	Porphyrio porphyrio	Purple Swamphen	12.276
Charadriidae	Charadrius	Charadrius thoracicus	Black-banded Plover	12.2712
Caprimulgidae	Nyctiphrynus	Nyctiphrynus mcleodii	Eared Poorwill	12.2702
Rallidae	Gallirallus	Gallirallus lafresnayanus	New Caledonian Rail	12.2666
Campephagidae	Coracina	Coracina caeruleogrisea	Stout-billed Cuckooshrike	12.2664
Scolopacidae	Calidris	Calidris canutus	Red Knot	12.2608
Trogonidae	Harpactes	Harpactes kasumba	Red-naped Trogon	12.2468
Tyrannidae	Muscigralla	Muscigralla brevicauda	Short-tailed Field-tyrant	12.2463
Rhabdornithidae	Rhabdornis	Rhabdornis mystacalis	Stripe-sided Rhabdornis	12.2401
Meliphagidae	Ashbyia	Ashbyia lovensis	Gibberbird	12.233
Columbidae	Oena	Oena capensis	Namaqua Dove	12.2295
Coraciidae	Eurystomus	Eurystomus azureus	Azure Dollarbird	12.2224
Charadriidae	Charadrius	Charadrius pallidus	Chestnut-banded Plover	12.2181
Campephagidae	Coracina	Coracina longicauda	Hooded Cuckooshrike	12.2141
Alaudidae	Ammomanes	Ammomanes cinctura	Bar-tailed Lark	12.2069
Caprimulgidae	Nyctiprogne	Nyctiprogne vielliardi	Bahian Nighthawk	12.2063
Pycnonotidae	Andropadus	Andropadus milanjensis	Stripe-cheeked Greenbul	12.1902
Apodidae	Rhaphidura	Rhaphidura leucopygialis	Silver-rumped Spinetail	12.1714
Apodidae	Rhaphidura	Rhaphidura sabini	Sabine's Spinetail	12.1644
Campephagidae	Coracina	Coracina abbotti	Pygmy Cuckooshrike	12.1612
Trochilidae	Eutoxeres	Eutoxeres aquila	White-tipped Sicklebill	12.1588
Trochilidae	Eutoxeres	Eutoxeres condamini	Buff-tailed Sicklebill	12.1493
Thamnophilidae	Myrmornis	Myrmornis torquata	Wing-banded Antbird	12.1458
Sylviidae	Sylvietta	Sylvietta whytii	Red-faced Crombec	12.1407
Ardeidae	Gorsachius	Gorsachius melanolophus	Malay Night-heron	12.1287
Charadriidae	Charadrius	Charadrius tricollaris	African Three-banded Plover	12.1263
Psittacidae	Nestor	Nestor meridionalis	New Zealand Kaka	12.1248
Ardeidae	Gorsachius	Calherodius leuconotus	White-backed Night-heron	12.1225
Campephagidae	Coracina	Coracina azurea	Blue Cuckooshrike	12.1183
Ardeidae	Gorsachius	Gorsachius magnificus	White-eared Night-heron	12.1124
Caprimulgidae	Caprimulgus	Antrostomus ridgwayi	Buff-collared Nightjar	12.1087
Psittacidae	Nestor	Nestor notabilis	Kea	12.088
Ardeidae	Gorsachius	Gorsachius goisagi	Japanese Night-heron	12.0844
Monarchidae	Lamprolia	Lamprolia victoriae	Silktail	12.0747
Gruidae	Balearica	Balearica regulorum	Grey Crowned-crane	12.0682
Gruidae	Balearica	Balearica pavonina	Black Crowned-crane	12.0682
Sturnidae	Grafisia	Grafisia torquata	White-collared Starling	12.0621
Columbidae	Ocyphaps	Ocyphaps lophotes	Crested Pigeon	12.0618
Rhinocryptidae	Psilorhamphus	Psilorhamphus guttatus	Spotted Bamboowren	12.0573
Caprimulgidae	Nyctiprogne	Nyctiprogne leucopyga	Band-tailed Nighthawk	12.0558
Tyrannidae	Myiotriccus	Myiotriccus ornatus	Ornate Flycatcher	12.0466
Bucconidae	Bucco	Nystactes tamatia	Spotted Puffbird	12.0302
Accipitridae	Leptodon	Leptodon forbesi	White-collared Kite	12.0247
Apodidae	Neafrapus	Neafrapus cassini	Cassin's Spinetail	12.0221
Momotidae	Baryphthengus	Baryphthengus ruficapillus	Rufous-capped Motmot	12.021
Maluridae	Malurus	Malurus coronatus	Purple-crowned Fairywren	12.0189
Apodidae	Neafrapus	Neafrapus boehmi	Böhm's Spinetail	12.0158
Bucconidae	Nystalus	Nystalus striolatus	Striolated Puffbird	12.0101
Dicaeidae	Dicaeum	Dicaeum nigrilore	Olive-capped Flowerpecker	11.9979
Rhinocryptidae	Rhinocrypta	Rhinocrypta lanceolata	Crested Gallito	11.9967
Indicatoridae	Melignomon	Melignomon eisentrauti	Yellow-footed Honeyguide	11.9953
Indicatoridae	Melignomon	Melignomon zenkeri	Zenker's Honeyguide	11.9953
Charadriidae	Charadrius	Charadrius placidus	Long-billed Plover	11.9945
Turdidae	Alethe	Alethe diademata	White-tailed Alethe	11.9927
Scolopacidae	Calidris	Calidris melanotos	Pectoral Sandpiper	11.9805
Charadriidae	Charadrius	Charadrius forbesi	Forbes's Plover	11.9797
Cardinalidae	Parkerthraustes	Parkerthraustes humeralis	Yellow-shouldered Grosbeak	11.9765
Sylviidae	Crossleyia	Crossleyia xanthophrys	Madagascar Yellowbrow	11.9725
Rhinocryptidae	Melanopareia	Melanopareia maranonica	Maranon Crescentchest	11.9714
Bucconidae	Nystalus	Nystalus radiatus	Barred Puffbird	11.9593
Scolopacidae	Aphriza	Calidris virgata	Surfbird	11.9514
Colluricinclidae	Colluricincla	Colluricincla sanghirensis	Sangihe Shrike-thrush	11.9449
Rhinocryptidae	Teledromas	Teledromas fuscus	Sandy Gallito	11.944
Charadriidae	Charadrius	Charadrius pecuarius	Kittlitz's Plover	11.9429
Caprimulgidae	Caprimulgus	Caprimulgus aegyptius	Egyptian Nightjar	11.9355
Phasianidae	Ithaginis	Ithaginis cruentus	Blood Pheasant	11.9258
Aegithinidae	Aegithina	Aegithina lafresnayei	Great Iora	11.9238
Prunellidae	Prunella	Prunella himalayana	Rufous-streaked Accentor	11.9217
Malaconotidae	Laniarius	Laniarius atrococcineus	Crimson-breasted Gonolek	11.9206
Aegithinidae	Aegithina	Aegithina viridissima	Green Iora	11.9138
Paridae	Parus	Parus fasciiventer	Stripe-breasted Tit	11.9095
Timaliidae	Alcippe	Alcippe rufogularis	Rufous-throated Fulvetta	11.905
Vangidae	Vanga	Vanga curvirostris	Hook-billed Vanga	11.905
Caprimulgidae	Caprimulgus	Setopagis whitelyi	Roraiman Nightjar	11.9011
Paridae	Parus	Parus afer	Grey Tit	11.8898
Scolopacidae	Numenius	Numenius phaeopus	Whimbrel	11.8864
Accipitridae	Pernis	Pernis ptilorhynchus	Oriental Honey-buzzard	11.8862
Cuculidae	Coua	Coua coquereli	Coquerel's Coua	11.8851
Cuculidae	Centropus	Centropus sinensis	Greater Coucal	11.883
Meropidae	Meropogon	Meropogon forsteni	Purple-bearded Bee-eater	11.8807
Cuculidae	Coua	Coua cursor	Running Coua	11.8753
Columbidae	Geotrygon	Geotrygon saphirina	Sapphire Quail-dove	11.8741
Cuculidae	Centropus	Centropus nigrorufus	Javan Coucal	11.8739
Aegithinidae	Aegithina	Aegithina tiphia	Common Iora	11.8707
Rhinocryptidae	Acropternis	Acropternis orthonyx	Ocellated Tapaculo	11.869
Sylviidae	Graminicola	Graminicola bengalensis	Rufous-rumped Grassbird	11.8685
Charadriidae	Charadrius	Charadrius asiaticus	Caspian Plover	11.8682
Campephagidae	Tephrodornis	Tephrodornis gularis	Large Woodshrike	11.8646
Campephagidae	Tephrodornis	Tephrodornis pondicerianus	Common Woodshrike	11.8646
Apodidae	Chaetura	Chaetura cinereiventris	Grey-rumped Swift	11.8634
Aegithinidae	Aegithina	Aegithina nigrolutea	White-tailed Iora	11.8614
Glareolidae	Rhinoptilus	Rhinoptilus bitorquatus	Jerdon's Courser	11.8576
Cuculidae	Centropus	Centropus menbeki	Ivory-billed Coucal	11.8498
Apodidae	Collocalia	Collocalia linchi	Cave Swiftlet	11.8467
Cuculidae	Centropus	Centropus chalybeus	Biak Coucal	11.8466
Coraciidae	Eurystomus	Eurystomus glaucurus	Broad-billed Roller	11.8417
Glareolidae	Rhinoptilus	Rhinoptilus cinctus	Three-banded Courser	11.8344
Rallidae	Porphyrio	Porphyrio alleni	Allen's Gallinule	11.832
Apodidae	Mearnsia	Mearnsia picina	Philippine Spinetail	11.8318
Phasianidae	Xenoperdix	Xenoperdix udzungwensis	Udzungwa Forest-partridge	11.8303
Accipitridae	Sarcogyps	Sarcogyps calvus	Red-headed Vulture	11.8163
Apodidae	Collocalia	Collocalia esculenta	Glossy Swiftlet	11.816
Malaconotidae	Telophorus	Telophorus nigrifrons	Black-fronted Bush-shrike	11.8153
Rhinocryptidae	Liosceles	Liosceles thoracicus	Rusty-belted Tapaculo	11.8123
Vangidae	Mystacornis	Mystacornis crossleyi	Crossley's Babbler	11.8097
Petroicidae	Peneothello	Peneothello cyanus	Blue-grey Robin	11.8062
Accipitridae	Pernis	Pernis steerei	Philippine Honey-buzzard	11.8061
Paridae	Parus	Parus rufiventris	Rufous-bellied Tit	11.8043
Diomedeidae	Phoebetria	Phoebetria fusca	Sooty Albatross	11.792
Diomedeidae	Phoebetria	Phoebetria palpebrata	Light-mantled Albatross	11.792
Rhabdornithidae	Rhabdornis	Rhabdornis inornatus	Stripe-breasted Rhabdornis	11.7912
Acanthizidae	Aphelocephala	Aphelocephala nigricincta	Banded Whiteface	11.7908
Coraciidae	Eurystomus	Eurystomus orientalis	Oriental Dollarbird	11.7868
Trogonidae	Apaloderma	Apaloderma narina	Narina Trogon	11.7834
Columbidae	Goura	Goura cristata	Western Crowned-pigeon	11.7833
Cotingidae	Schiffornis	Schiffornis major	Greater Schiffornis	11.7809
Pittidae	Pitta	Pitta phayrei	Eared Pitta	11.7749
Trogonidae	Apaloderma	Apaloderma aequatoriale	Bare-cheeked Trogon	11.7744
Bucconidae	Malacoptila	Malacoptila mystacalis	Moustached Puffbird	11.7681
Motacillidae	Dendronanthus	Dendronanthus indicus	Forest Wagtail	11.7656
Petroicidae	Peneothello	Peneothello bimaculata	White-rumped Robin	11.7446
Bucconidae	Malacoptila	Malacoptila minor	Lesser Crescent-chested Puffbird	11.7409
Ptilonorhynchidae	Chlamydera	Chlamydera guttata	Western Bowerbird	11.7363
Timaliidae	Parophasma	Parophasma galinieri	Abyssinian Catbird	11.7288
Caprimulgidae	Caprimulgus	Caprimulgus affinis	Savanna Nightjar	11.7231
Caprimulgidae	Chordeiles	Chordeiles gundlachii	Antillean Nighthawk	11.718
Rhinocryptidae	Myornis	Myornis senilis	Ash-coloured Tapaculo	11.7175
Bucerotidae	Anorrhinus	Anorrhinus tickelli	Tickell's Brown Hornbill	11.7085
Bucconidae	Malacoptila	Malacoptila rufa	Rufous-necked Puffbird	11.7048
Otididae	Eupodotis	Lophotis savilei	Savile's Bustard	11.7029
Otididae	Eupodotis	Lophotis gindiana	Buff-crested Bustard	11.7027
Cardinalidae	Spiza	Spiza americana	Dickcissel	11.6972
Laniidae	Lanius	Lanius cabanisi	Long-tailed Fiscal	11.697
Climacteridae	Climacteris	Climacteris melanurus	Black-tailed Treecreeper	11.6919
Bucerotidae	Anorrhinus	Anorrhinus austeni	Austen's Brown Hornbill	11.6908
Caprimulgidae	Chordeiles	Chordeiles rupestris	Sand-colored Nighthawk	11.686
Muscicapidae	Culicicapa	Culicicapa ceylonensis	Grey-headed Canary-flycatcher	11.6791
Climacteridae	Climacteris	Climacteris affinis	White-browed Treecreeper	11.6784
Petroicidae	Eopsaltria	Eopsaltria australis	Eastern Yellow Robin	11.6783
Caprimulgidae	Chordeiles	Chordeiles acutipennis	Lesser Nighthawk	11.6781
Sturnidae	Speculipastor	Speculipastor bicolor	Magpie Starling	11.6769
Trogonidae	Harpactes	Harpactes whiteheadi	Whitehead's Trogon	11.6763
Petroicidae	Eopsaltria	Eopsaltria griseogularis	Western Yellow Robin	11.6749
Apodidae	Panyptila	Panyptila sanctihieronymi	Great Swallow-tailed Swift	11.6745
Muscicapidae	Culicicapa	Culicicapa helianthea	Citrine Canary-flycatcher	11.6708
Apodidae	Panyptila	Panyptila cayennensis	Lesser Swallow-tailed Swift	11.6698
Aegithalidae	Psaltriparus	Psaltriparus minimus	Bushtit	11.6682
Motacillidae	Tmetothylacus	Tmetothylacus tenellus	Golden Pipit	11.6638
Trochilidae	Schistes	Schistes geoffroyi	Eastern Wedge-billed Hummingbird	11.662
Trochilidae	Schistes	Schistes albogularis	Western Wedge-billed Hummingbird	11.662
Bucerotidae	Anthracoceros	Anthracoceros malayanus	Black Hornbill	11.6525
Accipitridae	Pernis	Pernis apivorus	European Honey-buzzard	11.6524
Scolopacidae	Calidris	Calidris himantopus	Stilt Sandpiper	11.6488
Bucerotidae	Buceros	Buceros bicornis	Great Hornbill	11.6447
Columbidae	Goura	Goura sclaterii	Sclater's Crowned-pigeon	11.64
Acanthizidae	Aphelocephala	Aphelocephala leucopsis	Southern Whiteface	11.6399
Bucconidae	Malacoptila	Malacoptila fusca	White-chested Puffbird	11.6397
Timaliidae	Lioptilus	Lioptilus nigricapillus	Bush Blackcap	11.6331
Pachycephalidae	Pachycephala	Pachycephala soror	Sclater's Whistler	11.6303
Scolopacidae	Heteroscelus	Tringa brevipes	Grey-tailed Tattler	11.6295
Scolopacidae	Heteroscelus	Tringa incana	Wandering Tattler	11.6264
Acanthizidae	Acanthiza	Acanthiza lineata	Striated Thornbill	11.6238
Cuculidae	Cuculus	Cuculus solitarius	Red-chested Cuckoo	11.6068
Caprimulgidae	Systellura	Systellura roraimae	Tepui Nightjar	11.6017
Caprimulgidae	Systellura	Systellura decussata	Lesser Band-winged Nightjar	11.6017
Caprimulgidae	Setopagis	Setopagis heterura	Todd's Nightjar	11.6017
Caprimulgidae	Setopagis	Setopagis parvula	Little Nightjar	11.6017
Caprimulgidae	Setopagis	Setopagis maculosa	Cayenne Nightjar	11.6017
Caprimulgidae	Antrostomus	Antrostomus arizonae	Mexican Whip-poor-will	11.6017
Apodidae	Telacanthura	Telacanthura ussheri	Mottled Spinetail	11.6
Charadriidae	Charadrius	Charadrius ruficapillus	Red-capped Plover	11.597
Apodidae	Telacanthura	Telacanthura melanopygia	Black Spinetail	11.5955
Accipitridae	Harpagus	Harpagus bidentatus	Double-toothed Kite	11.5939
Caprimulgidae	Caprimulgus	Caprimulgus parvulus	#N/A	11.5892
Accipitridae	Harpagus	Harpagus diodon	Rufous-thighed Kite	11.5878
Dicaeidae	Dicaeum	Dicaeum agile	Thick-billed Flowerpecker	11.5827
Bucconidae	Malacoptila	Malacoptila semicincta	Semicollared Puffbird	11.5819
Apodidae	Mearnsia	Mearnsia novaeguineae	Papuan Spinetail	11.5798
Columbidae	Hemiphaga	Hemiphaga novaeseelandiae	New Zealand Pigeon	11.5698
Columbidae	Hemiphaga	Hemiphaga chathamensis	Chatham Pigeon	11.5698
Apodidae	Cypseloides	Cypseloides storeri	White-fronted Swift	11.5662
Dicaeidae	Dicaeum	Dicaeum everetti	Brown-backed Flowerpecker	11.5636
Cotingidae	Tityra	Tityra inquisitor	Black-crowned Tityra	11.5569
Ardeidae	Ardeola	Ardeola rufiventris	Rufous-bellied Heron	11.5559
Apodidae	Cypseloides	Cypseloides rothschildi	Rothschild's Swift	11.5531
Petroicidae	Peneothello	Peneothello sigillatus	White-winged Robin	11.5509
Caprimulgidae	Nyctiphrynus	Nyctiphrynus yucatanicus	Yucatan Poorwill	11.549
Accipitridae	Leptodon	Leptodon cayanensis	Grey-headed Kite	11.5472
Alaudidae	Alaemon	Alaemon alaudipes	Greater Hoopoe-lark	11.5463
Alaudidae	Alaemon	Alaemon hamertoni	Lesser Hoopoe-lark	11.5463
Sittidae	Sitta	Sitta carolinensis	White-breasted Nuthatch	11.5435
Caprimulgidae	Nyctiphrynus	Nyctiphrynus ocellatus	Ocellated Poorwill	11.5386
Accipitridae	Lophotriorchis	Lophotriorchis kienerii	Rufous-bellied Eagle	11.538
Ploceidae	Amblyospiza	Amblyospiza albifrons	Grosbeak Weaver	11.5372
Charadriidae	Charadrius	Charadrius veredus	Oriental Plover	11.537
Apodidae	Cypseloides	Cypseloides cherriei	Spot-fronted Swift	11.5329
Bucerotidae	Buceros	Buceros mindanensis	Southern Rufous Hornbill	11.5299
Paradisaeidae	Manucodia	Manucodia keraudrenii	Trumpet Manucode	11.5212
Cuculidae	Phaenicophaeus	Phaenicophaeus viridirostris	Blue-faced Malkoha	11.5192
Muscicapidae	Philentoma	Philentoma velata	Maroon-breasted Philentoma	11.5172
Remizidae	Remiz	Remiz consobrinus	Chinese Penduline-tit	11.5171
Scolopacidae	Tringa	Tringa nebularia	Common Greenshank	11.5139
Bucconidae	Malacoptila	Malacoptila panamensis	White-whiskered Puffbird	11.5128
Maluridae	Amytornis	Amytornis goyderi	Eyrean Grasswren	11.511
Psittacidae	Probosciger	Probosciger aterrimus	Palm Cockatoo	11.5081
Columbidae	Goura	Goura victoria	Victoria Crowned-pigeon	11.5061
Scolopacidae	Tringa	Tringa melanoleuca	Greater Yellowlegs	11.4995
Corvidae	Cyanopica	Cyanopica cyanus	Azure-winged Magpie	11.4936
Accipitridae	Necrosyrtes	Necrosyrtes monachus	Hooded Vulture	11.4921
Charadriidae	Charadrius	Charadrius bicinctus	Double-banded Plover	11.4908
Trogonidae	Harpactes	Harpactes ardens	Philippine Trogon	11.4903
Ardeidae	Ardeola	Ardeola speciosa	Javan Pond-heron	11.4899
Cuculidae	Centropus	Centropus andamanensis	Andaman Coucal	11.4819
Alaudidae	Ammomanes	Ammomanes deserti	Desert Lark	11.4784
Cuculidae	Centropus	Centropus toulou	Madagascar Coucal	11.478
Trogonidae	Trogon	Trogon elegans	Elegant Trogon	11.4754
Remizidae	Remiz	Remiz macronyx	Black-headed Penduline-tit	11.4734
Ardeidae	Ardeola	Ardeola ralloides	Squacco Heron	11.4606
Sylviidae	Sylvietta	Sylvietta virens	Green Crombec	11.4582
Sturnidae	Onychognathus	Onychognathus tenuirostris	Slender-billed Starling	11.4568
Pycnonotidae	Baeopogon	Baeopogon indicator	Honeyguide Greenbul	11.4531
Pycnonotidae	Baeopogon	Baeopogon clamans	White-tailed Greenbul	11.4531
Campephagidae	Coracina	Coracina temminckii	Cerulean Cuckooshrike	11.4503
Bucerotidae	Anthracoceros	Anthracoceros albirostris	Oriental Pied Hornbill	11.4492
Bucconidae	Malacoptila	Malacoptila striata	Greater Crescent-chested Puffbird	11.4478
Timaliidae	Neomixis	Neomixis tenella	Common Jery	11.4466
Timaliidae	Neomixis	Neomixis striatigula	Stripe-throated Jery	11.4466
Muscicapidae	Philentoma	Philentoma pyrhoptera	Rufous-winged Philentoma	11.4391
Trogonidae	Harpactes	Harpactes erythrocephalus	Red-headed Trogon	11.4375
Ptilonorhynchidae	Chlamydera	Chlamydera cerviniventris	Fawn-breasted Bowerbird	11.4281
Bucerotidae	Buceros	Buceros rhinoceros	Rhinoceros Hornbill	11.4224
Cuculidae	Cacomantis	Cacomantis aeruginosus	Moluccan Cuckoo	11.4181
Ptilonorhynchidae	Chlamydera	Chlamydera nuchalis	Great Bowerbird	11.4175
Remizidae	Remiz	Remiz coronatus	White-crowned Penduline-tit	11.4132
Cinclidae	Cinclus	Cinclus leucocephalus	White-capped Dipper	11.3999
Oriolidae	Oriolus	Oriolus traillii	Maroon Oriole	11.3924
Caprimulgidae	Caprimulgus	Caprimulgus tristigma	Freckled Nightjar	11.3826
Campephagidae	Coracina	Coracina analis	New Caledonian Cuckooshrike	11.3781
Bucconidae	Malacoptila	Malacoptila fulvogularis	Black-streaked Puffbird	11.3744
Cuculidae	Chrysococcyx	Chalcites crassirostris	Pied Bronze-cuckoo	11.3717
Ardeidae	Ardeola	Ardeola bacchus	Chinese Pond-heron	11.3691
Accipitridae	Lophoictinia	Lophoictinia isura	Square-tailed Kite	11.367
Cuculidae	Chrysococcyx	Chrysococcyx russatus	#N/A	11.3598
Tyrannidae	Colorhamphus	Colorhamphus parvirostris	Patagonian Tyrant	11.3595
Ardeidae	Ardeola	Ardeola grayii	Indian Pond-heron	11.3538
Cinclidae	Cinclus	Cinclus schulzi	Rufous-throated Dipper	11.3526
Remizidae	Remiz	Remiz pendulinus	Eurasian Penduline-tit	11.3523
Alcedinidae	Alcedo	Alcedo euryzona	Javan Blue-banded Kingfisher	11.3419
Sylviidae	Sylvietta	Sylvietta philippae	Short-billed Crombec	11.3403
Dicruridae	Dicrurus	Dicrurus aeneus	Bronzed Drongo	11.3208
Vangidae	Cyanolanius	Cyanolanius madagascarinus	Blue Vanga	11.3204
Scolopacidae	Numenius	Numenius americanus	Long-billed Curlew	11.3199
Apodidae	Cypseloides	Cypseloides niger	Black Swift	11.3146
Apodidae	Cypseloides	Cypseloides lemosi	White-chested Swift	11.3109
Timaliidae	Alcippe	Alcippe cinerea	Yellow-throated Fulvetta	11.3004
Sylviidae	Sylvietta	Sylvietta ruficapilla	Red-capped Crombec	11.2895
Ardeidae	Ardeola	Ardeola idae	Madagascar Pond-heron	11.2878
Bucerotidae	Tockus	Tockus fasciatus	#N/A	11.2873
Aegithalidae	Psaltria	Psaltria exilis	Pygmy Tit	11.2834
Scolopacidae	Tryngites	Calidris subruficollis	Buff-breasted Sandpiper	11.2821
[truncated: 9,076 more rows]

## Sheet: All Bird EDGE scores
Family	Genus	Species	Common Name	ED	GE	EDGE
[truncated: 10,218 more rows]

[truncated: 7 more sheets: EDGE Birds, All Mammal ED scores, All Mammal EDGE scores, EDGE Mammals, All Reptile ED scores, All Reptile EDGE scores, EDGE Reptiles]
